# Supplementary material for: Model-based understanding of single-cell CRISPR screening
Source: Nat Commun. 2019 May 20;10:2233. doi: 10.1038/s41467-019-10216-x (PMC6527552; doi:10.1038/s41467-019-10216-x)
Supplement: Supplementary file 4 — Supplementary Data 1 [file 41467_2019_10216_MOESM4_ESM.xlsx]

## Sheet: Supplementary Data 1
Supplementary Data 1 Perturbation effect prioritizing result for stimulated BMDC with 3hr post-LPS (GSM2396856)
Overall perturbation effect prioritizing
Perturbation	Ranking	Score	off_target
Nfkb1,Rel	1	29.4096	none
Cebpb	2	27.6339	none
Nfkb1,Stat1	3	26.4366	none
Rela	4	26.1907	none
Stat1,Stat3	5	25.3577	none
Maff,Nfkb1	6	22.062	none
Spi1	7	19.279	none
Nfkb1,Stat2	8	18.8325	none
Nfkb1,Spi1	9	17.7834	none
Nfkb1	10	15.1288	none
Atf3	11	15.0514	none
Irf4	12	13.8349	none
Rel,Spi1	13	13.5418	none
Nfkb1,Runx1	14	13.4416	none
Irf2	15	12.6741	none
Stat1,Stat2	16	12.1636	none
E2f1	17	11.5588	none
Rela,Stat1	18	10.9078	none
Runx1	19	10.8397	none
Ahr	20	10.6221	none
Irf1	21	9.99381	none
Stat3	22	9.87522	none
Rel	23	9.14121	none
Junb	24	8.41893	none
Stat1	25	7.42872	none
Rel,Stat3	26	7.2149	none
Rel,Stat1	27	6.89316	none
Nfkb1,Stat3	28	6.78666	none
E2f4	29	6.08306	none
Ctcf	30	4.82469	none
Maff	31	4.64068	none
Egr2	32	3.84778	none
Hif1a	33	3.72159	none
Relb	34	3.09399	none
Ets2	35	1.89286	none
Stat2	36	1.06781	none
Topic-specific perturbation effect prioritizing
Topic	Perturbation	Ranking
Topic1	Spi1	1
Topic1	Nfkb1,Rel	2
Topic1	Stat1,Stat3	3
Topic1	Nfkb1,Stat1	4
Topic1	Rela	5
Topic1	Cebpb	6
Topic1	Maff,Nfkb1	7
Topic1	Nfkb1,Stat2	8
Topic1	Irf4	9
Topic1	Irf2	10
Topic1	Nfkb1	11
Topic1	Atf3	12
Topic1	Runx1	13
Topic1	Nfkb1,Spi1	14
Topic1	Stat1,Stat2	15
Topic1	Rela,Stat1	16
Topic1	Nfkb1,Runx1	17
Topic1	Stat3	18
Topic1	Ahr	19
Topic1	Rel,Spi1	20
Topic1	E2f1	21
Topic1	Stat1	22
Topic1	Rel	23
Topic1	Rel,Stat1	24
Topic1	Maff	25
Topic1	Junb	26
Topic1	Ctcf	27
Topic1	Rel,Stat3	28
Topic1	Irf1	29
Topic1	Hif1a	30
Topic1	Nfkb1,Stat3	31
Topic1	Egr2	32
Topic1	E2f4	33
Topic1	Ets2	34
Topic1	Stat2	35
Topic1	Relb	36
Topic2	Rela	1
Topic2	Nfkb1,Rel	2
Topic2	Stat1,Stat3	3
Topic2	Cebpb	4
Topic2	Nfkb1,Stat1	5
Topic2	Maff,Nfkb1	6
Topic2	Nfkb1,Stat2	7
Topic2	Nfkb1,Spi1	8
Topic2	Nfkb1	9
Topic2	Irf4	10
Topic2	Rela,Stat1	11
Topic2	Stat3	12
Topic2	Stat1,Stat2	13
Topic2	Rel,Spi1	14
Topic2	Junb	15
Topic2	Runx1	16
Topic2	Rel	17
Topic2	E2f1	18
Topic2	Ahr	19
Topic2	Irf2	20
Topic2	Rel,Stat1	21
Topic2	Nfkb1,Runx1	22
Topic2	Atf3	23
Topic2	Stat1	24
Topic2	Rel,Stat3	25
Topic2	Maff	26
Topic2	Ctcf	27
Topic2	Irf1	28
Topic2	Spi1	29
Topic2	Egr2	30
Topic2	Nfkb1,Stat3	31
Topic2	Hif1a	32
Topic2	E2f4	33
Topic2	Stat2	34
Topic2	Ets2	35
Topic2	Relb	36
Topic3	Irf1	1
Topic4	Relb	1
Topic4	Rel,Spi1	2
Topic4	E2f4	3
Topic4	E2f1	4
Topic4	Nfkb1,Runx1	5
The relationships between different perturbations
Perturbation_1	Perturbation_2	Correlation
Atf3	Ahr	0.951116
Cebpb	Atf3	-0.977135
Cebpb	Ahr	-0.96935
Ctcf	Ahr	0.995027
Ctcf	Cebpb	-0.988622
Ctcf	Atf3	0.964704
E2f1	Cebpb	-0.968832
E2f1	Ctcf	0.933846
E2f1	Atf3	0.907769
E2f1	Ahr	0.894851
E2f4	E2f1	0.968076
E2f4	Cebpb	-0.896546
E2f4	Ctcf	0.86904
E2f4	Ahr	0.828789
E2f4	Atf3	0.78618
Egr2	E2f1	0.998934
Egr2	E2f4	0.973433
Egr2	Cebpb	-0.956483
Egr2	Ctcf	0.916619
Egr2	Atf3	0.88974
Egr2	Ahr	0.8739
Ets2	Ahr	0.759648
Ets2	Atf3	0.705502
Ets2	Ctcf	0.700748
Ets2	Cebpb	-0.61723
Ets2	E2f1	0.405985
Ets2	Egr2	0.363369
Ets2	E2f4	0.267393
Hif1a	Ctcf	-0.99883
Hif1a	Ahr	-0.998463
Hif1a	Cebpb	0.981426
Hif1a	Atf3	-0.963053
Hif1a	E2f1	-0.915465
Hif1a	Egr2	-0.896215
Hif1a	E2f4	-0.846512
Hif1a	Ets2	-0.73375
Irf1	Ahr	0.937505
Irf1	Ctcf	0.932555
Irf1	Hif1a	-0.930926
Irf1	E2f4	0.893534
Irf1	Cebpb	-0.89308
Irf1	E2f1	0.870692
Irf1	Egr2	0.857656
Irf1	Atf3	0.804812
Irf1	Ets2	0.594906
Irf2	Atf3	0.995772
Irf2	Cebpb	-0.988393
Irf2	Ctcf	0.967775
Irf2	Hif1a	-0.961935
Irf2	Ahr	0.946848
Irf2	E2f1	0.941228
Irf2	Egr2	0.927022
Irf2	E2f4	0.834043
Irf2	Irf1	0.819784
Irf2	Ets2	0.642765
Irf4	Ctcf	0.996931
Irf4	Cebpb	-0.996928
Irf4	Hif1a	-0.993306
Irf4	Ahr	0.98538
Irf4	Irf2	0.983582
Irf4	Atf3	0.977959
Irf4	E2f1	0.949835
Irf4	Egr2	0.934386
Irf4	Irf1	0.908771
Irf4	E2f4	0.876085
Irf4	Ets2	0.67143
Junb	E2f4	-0.982271
Junb	E2f1	-0.962644
Junb	Irf1	-0.960157
Junb	Egr2	-0.959752
Junb	Cebpb	0.933034
Junb	Ctcf	-0.930691
Junb	Irf4	-0.926812
Junb	Hif1a	0.916567
Junb	Ahr	-0.907713
Junb	Irf2	-0.869515
Junb	Atf3	-0.835685
Junb	Ets2	-0.428846
Maff	Atf3	0.994685
Maff	Irf2	0.986661
Maff	Irf4	0.985281
Maff	Hif1a	-0.981788
Maff	Ctcf	0.980042
Maff	Cebpb	-0.977313
Maff	Ahr	0.975266
Maff	E2f1	0.896
Maff	Egr2	0.875245
Maff	Junb	-0.84911
Maff	Irf1	0.844867
Maff	E2f4	0.784024
Maff	Ets2	0.755289
Maff,Nfkb1	Irf4	0.99934
Maff,Nfkb1	Cebpb	-0.99826
Maff,Nfkb1	Ctcf	0.995623
Maff,Nfkb1	Hif1a	-0.990441
Maff,Nfkb1	Irf2	0.981575
Maff,Nfkb1	Ahr	0.981505
Maff,Nfkb1	Maff	0.978904
Maff,Nfkb1	Atf3	0.97265
Maff,Nfkb1	E2f1	0.959945
Maff,Nfkb1	Egr2	0.945999
Maff,Nfkb1	Junb	-0.938414
Maff,Nfkb1	Irf1	0.913938
Maff,Nfkb1	E2f4	0.892905
Maff,Nfkb1	Ets2	0.645619
Nfkb1	Maff,Nfkb1	0.996782
Nfkb1	Cebpb	-0.994463
Nfkb1	Irf4	0.993495
Nfkb1	Ctcf	0.991129
Nfkb1	Hif1a	-0.983625
Nfkb1	Ahr	0.974343
Nfkb1	E2f1	0.972222
Nfkb1	Irf2	0.967046
Nfkb1	Junb	-0.963039
Nfkb1	Egr2	0.960841
Nfkb1	Maff	0.959484
Nfkb1	Atf3	0.95199
Nfkb1	Irf1	0.933385
Nfkb1	E2f4	0.924278
Nfkb1	Ets2	0.59979
Nfkb1,Rel	Nfkb1	0.990775
Nfkb1,Rel	Ctcf	0.990269
Nfkb1,Rel	Hif1a	-0.9867
Nfkb1,Rel	Maff,Nfkb1	0.984508
Nfkb1,Rel	Ahr	0.984436
Nfkb1,Rel	Irf4	0.982026
Nfkb1,Rel	Cebpb	-0.974332
Nfkb1,Rel	Irf1	0.970923
Nfkb1,Rel	Junb	-0.967201
Nfkb1,Rel	Maff	0.942891
Nfkb1,Rel	E2f1	0.941081
Nfkb1,Rel	Irf2	0.933035
Nfkb1,Rel	Egr2	0.927049
Nfkb1,Rel	Atf3	0.921666
Nfkb1,Rel	E2f4	0.910894
Nfkb1,Rel	Ets2	0.640783
Nfkb1,Runx1	E2f1	0.994381
Nfkb1,Runx1	Egr2	0.991727
Nfkb1,Runx1	Cebpb	-0.975408
Nfkb1,Runx1	Nfkb1	0.967739
Nfkb1,Runx1	Irf2	0.963796
Nfkb1,Runx1	Maff,Nfkb1	0.96309
Nfkb1,Runx1	Irf4	0.955363
Nfkb1,Runx1	E2f4	0.936945
Nfkb1,Runx1	Atf3	0.935279
Nfkb1,Runx1	Ctcf	0.934191
Nfkb1,Runx1	Junb	-0.931836
Nfkb1,Runx1	Nfkb1,Rel	0.926899
Nfkb1,Runx1	Maff	0.91727
Nfkb1,Runx1	Hif1a	-0.916775
Nfkb1,Runx1	Ahr	0.894022
Nfkb1,Runx1	Irf1	0.833222
Nfkb1,Runx1	Ets2	0.434847
Nfkb1,Spi1	Nfkb1,Rel	0.996945
Nfkb1,Spi1	Nfkb1	0.990534
Nfkb1,Spi1	Junb	-0.983924
Nfkb1,Spi1	Ctcf	0.979868
Nfkb1,Spi1	Maff,Nfkb1	0.978947
Nfkb1,Spi1	Irf4	0.973655
Nfkb1,Spi1	Hif1a	-0.97282
Nfkb1,Spi1	Irf1	0.972156
Nfkb1,Spi1	Cebpb	-0.970713
Nfkb1,Spi1	Ahr	0.968046
Nfkb1,Spi1	E2f1	0.956857
Nfkb1,Spi1	Egr2	0.946253
Nfkb1,Spi1	E2f4	0.94005
Nfkb1,Spi1	Nfkb1,Runx1	0.938308
Nfkb1,Spi1	Irf2	0.92348
Nfkb1,Spi1	Maff	0.923057
Nfkb1,Spi1	Atf3	0.905026
Nfkb1,Spi1	Ets2	0.579047
Nfkb1,Stat1	Nfkb1	0.998244
Nfkb1,Stat1	Nfkb1,Spi1	0.996692
Nfkb1,Stat1	Nfkb1,Rel	0.994503
Nfkb1,Stat1	Maff,Nfkb1	0.99078
Nfkb1,Stat1	Ctcf	0.986736
Nfkb1,Stat1	Cebpb	-0.986541
Nfkb1,Stat1	Irf4	0.98618
Nfkb1,Stat1	Hif1a	-0.978733
Nfkb1,Stat1	Junb	-0.976144
Nfkb1,Stat1	E2f1	0.971172
Nfkb1,Stat1	Ahr	0.970697
Nfkb1,Stat1	Egr2	0.960719
Nfkb1,Stat1	Nfkb1,Runx1	0.960422
Nfkb1,Stat1	Irf1	0.950399
Nfkb1,Stat1	Irf2	0.950296
Nfkb1,Stat1	Maff	0.943526
Nfkb1,Stat1	E2f4	0.937692
Nfkb1,Stat1	Atf3	0.932555
Nfkb1,Stat1	Ets2	0.581241
Nfkb1,Stat2	Nfkb1	0.998402
Nfkb1,Stat2	Maff,Nfkb1	0.998068
Nfkb1,Stat2	Ctcf	0.997005
Nfkb1,Stat2	Irf4	0.99664
Nfkb1,Stat2	Nfkb1,Stat1	0.995895
Nfkb1,Stat2	Nfkb1,Rel	0.993483
Nfkb1,Stat2	Cebpb	-0.993456
Nfkb1,Stat2	Hif1a	-0.992211
Nfkb1,Stat2	Nfkb1,Spi1	0.989056
Nfkb1,Stat2	Ahr	0.985464
Nfkb1,Stat2	Maff	0.969058
Nfkb1,Stat2	Irf2	0.967819
Nfkb1,Stat2	Atf3	0.957683
Nfkb1,Stat2	E2f1	0.957652
Nfkb1,Stat2	Nfkb1,Runx1	0.954542
Nfkb1,Stat2	Junb	-0.95277
Nfkb1,Stat2	Egr2	0.943779
Nfkb1,Stat2	Irf1	0.937374
Nfkb1,Stat2	E2f4	0.903874
Nfkb1,Stat2	Ets2	0.643539
Nfkb1,Stat3	Junb	-0.999442
Nfkb1,Stat3	Nfkb1,Spi1	0.987982
Nfkb1,Stat3	Nfkb1,Stat1	0.979197
Nfkb1,Stat3	E2f4	0.975465
Nfkb1,Stat3	Nfkb1,Rel	0.973503
Nfkb1,Stat3	Irf1	0.968535
Nfkb1,Stat3	Nfkb1	0.966143
Nfkb1,Stat3	E2f1	0.95788
Nfkb1,Stat3	Nfkb1,Stat2	0.95771
Nfkb1,Stat3	Egr2	0.953544
Nfkb1,Stat3	Maff,Nfkb1	0.942751
Nfkb1,Stat3	Ctcf	0.937962
Nfkb1,Stat3	Cebpb	-0.935754
Nfkb1,Stat3	Irf4	0.932104
Nfkb1,Stat3	Nfkb1,Runx1	0.927153
Nfkb1,Stat3	Hif1a	-0.925384
Nfkb1,Stat3	Ahr	0.918166
Nfkb1,Stat3	Irf2	0.872164
Nfkb1,Stat3	Maff	0.857132
Nfkb1,Stat3	Atf3	0.840927
Nfkb1,Stat3	Ets2	0.455659
Rel	Ahr	0.994704
Rel	Nfkb1,Rel	0.993112
Rel	Hif1a	-0.991518
Rel	Ctcf	0.98941
Rel	Nfkb1,Stat2	0.983795
Rel	Nfkb1,Spi1	0.981552
Rel	Nfkb1,Stat1	0.976921
Rel	Irf4	0.975291
Rel	Nfkb1	0.974496
Rel	Maff,Nfkb1	0.973967
Rel	Irf1	0.968293
Rel	Cebpb	-0.958948
Rel	Maff	0.949345
Rel	Nfkb1,Stat3	0.944468
Rel	Junb	-0.934408
Rel	Irf2	0.921114
Rel	Atf3	0.919952
Rel	E2f1	0.898341
Rel	Nfkb1,Runx1	0.886654
Rel	Egr2	0.879355
Rel	E2f4	0.85763
Rel	Ets2	0.722464
Rela	Nfkb1	-0.9994
Rela	Maff,Nfkb1	-0.997328
Rela	Cebpb	0.996958
Rela	Nfkb1,Stat2	-0.996939
Rela	Nfkb1,Stat1	-0.996055
Rela	Irf4	-0.994017
Rela	Ctcf	-0.988999
Rela	Nfkb1,Spi1	-0.985648
Rela	Nfkb1,Rel	-0.985534
Rela	Hif1a	0.980702
Rela	E2f1	-0.976457
Rela	Nfkb1,Runx1	-0.974811
Rela	Irf2	-0.973645
Rela	Ahr	-0.969762
Rela	Rel	-0.967371
Rela	Egr2	-0.965591
Rela	Maff	-0.962177
Rela	Nfkb1,Stat3	-0.960363
Rela	Atf3	-0.958112
Rela	Junb	0.957967
Rela	E2f4	-0.923151
Rela	Irf1	-0.920609
Rela	Ets2	-0.591083
Rela,Stat1	Ctcf	0.999324
Rela,Stat1	Irf4	0.998459
Rela,Stat1	Hif1a	-0.998142
Rela,Stat1	Maff,Nfkb1	0.996547
Rela,Stat1	Nfkb1,Stat2	0.99566
Rela,Stat1	Ahr	0.993244
Rela,Stat1	Cebpb	-0.991069
Rela,Stat1	Nfkb1	0.989715
Rela,Stat1	Rela	-0.988708
Rela,Stat1	Maff	0.986334
Rela,Stat1	Nfkb1,Rel	0.984834
Rela,Stat1	Rel	0.983998
Rela,Stat1	Nfkb1,Stat1	0.983188
Rela,Stat1	Irf2	0.975686
Rela,Stat1	Atf3	0.97373
Rela,Stat1	Nfkb1,Spi1	0.973427
Rela,Stat1	Nfkb1,Runx1	0.937899
Rela,Stat1	E2f1	0.933731
Rela,Stat1	Nfkb1,Stat3	0.928098
Rela,Stat1	Junb	-0.921039
Rela,Stat1	Irf1	0.918657
Rela,Stat1	Egr2	0.916266
Rela,Stat1	E2f4	0.860605
Rela,Stat1	Ets2	0.705266
Relb	Ets2	-0.835659
Relb	Irf1	-0.657003
Relb	Rel	-0.649449
Relb	Ahr	-0.631679
Relb	Hif1a	0.587765
Relb	Nfkb1,Rel	-0.565624
Relb	Ctcf	-0.553429
Relb	Rela,Stat1	-0.537684
Relb	Nfkb1,Spi1	-0.51922
Relb	Maff	-0.507411
Relb	Nfkb1,Stat2	-0.505253
Relb	Irf4	-0.490381
Relb	Nfkb1,Stat1	-0.4764
Relb	Maff,Nfkb1	-0.473234
Relb	Nfkb1	-0.462346
Relb	Nfkb1,Stat3	-0.451654
Relb	Rela	0.436728
Relb	Cebpb	0.422176
Relb	Junb	0.422141
Relb	Atf3	-0.417479
Relb	Irf2	-0.369303
Relb	E2f1	-0.253455
Relb	E2f4	-0.248563
Relb	Nfkb1,Runx1	-0.225116
Relb	Egr2	-0.216285
Rel,Spi1	E2f1	0.996774
Rel,Spi1	Egr2	0.995374
Rel,Spi1	Nfkb1,Runx1	0.983429
Rel,Spi1	Junb	-0.981232
Rel,Spi1	E2f4	0.980641
Rel,Spi1	Nfkb1,Stat1	0.979387
Rel,Spi1	Rela	-0.977669
Rel,Spi1	Nfkb1,Stat3	0.977538
Rel,Spi1	Nfkb1	0.976125
Rel,Spi1	Nfkb1,Spi1	0.971537
Rel,Spi1	Cebpb	-0.964664
Rel,Spi1	Nfkb1,Stat2	0.962466
Rel,Spi1	Maff,Nfkb1	0.9598
Rel,Spi1	Nfkb1,Rel	0.955
Rel,Spi1	Irf4	0.949009
Rel,Spi1	Ctcf	0.93864
Rel,Spi1	Rela,Stat1	0.935653
Rel,Spi1	Irf2	0.925927
Rel,Spi1	Hif1a	-0.921175
Rel,Spi1	Rel	0.914377
Rel,Spi1	Ahr	0.903731
Rel,Spi1	Irf1	0.903056
Rel,Spi1	Atf3	0.891696
Rel,Spi1	Maff	0.887073
Rel,Spi1	Ets2	0.4117
Rel,Spi1	Relb	-0.302031
Rel,Stat1	Maff	0.996239
Rel,Stat1	Rela,Stat1	0.995777
Rel,Stat1	Hif1a	-0.994497
Rel,Stat1	Ctcf	0.992648
Rel,Stat1	Irf4	0.992617
Rel,Stat1	Ahr	0.990572
Rel,Stat1	Maff,Nfkb1	0.987578
Rel,Stat1	Atf3	0.984249
Rel,Stat1	Nfkb1,Stat2	0.983055
Rel,Stat1	Cebpb	-0.982279
Rel,Stat1	Irf2	0.978703
Rel,Stat1	Rela	-0.973493
Rel,Stat1	Nfkb1	0.973475
Rel,Stat1	Rel	0.973004
Rel,Stat1	Nfkb1,Rel	0.966399
Rel,Stat1	Nfkb1,Stat1	0.962427
Rel,Stat1	Nfkb1,Spi1	0.948665
Rel,Stat1	Nfkb1,Runx1	0.918306
Rel,Stat1	E2f1	0.905914
Rel,Stat1	Rel,Spi1	0.903775
Rel,Stat1	Nfkb1,Stat3	0.890054
Rel,Stat1	Irf1	0.88755
Rel,Stat1	Egr2	0.885448
Rel,Stat1	Junb	-0.881397
Rel,Stat1	E2f4	0.812473
Rel,Stat1	Ets2	0.753753
Rel,Stat1	Relb	-0.551559
Rel,Stat3	Ahr	0.998939
Rel,Stat3	Rel	0.995403
Rel,Stat3	Hif1a	-0.994862
Rel,Stat3	Ctcf	0.989656
Rel,Stat3	Rela,Stat1	0.986851
Rel,Stat3	Rel,Stat1	0.984641
Rel,Stat3	Nfkb1,Rel	0.980894
Rel,Stat3	Nfkb1,Stat2	0.977895
Rel,Stat3	Irf4	0.976528
Rel,Stat3	Maff,Nfkb1	0.971947
Rel,Stat3	Maff	0.966943
Rel,Stat3	Nfkb1	0.964823
Rel,Stat3	Nfkb1,Spi1	0.962704
Rel,Stat3	Nfkb1,Stat1	0.962431
Rel,Stat3	Rela	-0.958815
Rel,Stat3	Cebpb	-0.957171
Rel,Stat3	Irf1	0.942066
Rel,Stat3	Atf3	0.938268
Rel,Stat3	Irf2	0.931682
Rel,Stat3	Nfkb1,Stat3	0.911462
Rel,Stat3	Junb	-0.899727
Rel,Stat3	Rel,Spi1	0.88819
Rel,Stat3	E2f1	0.876489
Rel,Stat3	Nfkb1,Runx1	0.873508
Rel,Stat3	Egr2	0.854286
Rel,Stat3	E2f4	0.813897
Rel,Stat3	Ets2	0.777484
Rel,Stat3	Relb	-0.666484
Runx1	Cebpb	-0.997911
Runx1	Irf2	0.996059
Runx1	Maff,Nfkb1	0.993617
Runx1	Irf4	0.993444
Runx1	Rela	-0.99001
Runx1	Atf3	0.987065
Runx1	Rela,Stat1	0.98626
Runx1	Nfkb1	0.985598
Runx1	Nfkb1,Stat2	0.984873
Runx1	Maff	0.982627
Runx1	Rel,Stat1	0.982007
Runx1	Ctcf	0.981449
Runx1	Nfkb1,Runx1	0.975106
Runx1	Hif1a	-0.974407
Runx1	Nfkb1,Stat1	0.973944
Runx1	E2f1	0.961792
Runx1	Ahr	0.960606
Runx1	Nfkb1,Rel	0.958741
Runx1	Nfkb1,Spi1	0.953179
Runx1	Rel,Spi1	0.95265
Runx1	Egr2	0.948984
Runx1	Rel,Stat3	0.946802
Runx1	Rel	0.94381
Runx1	Nfkb1,Stat3	0.912095
Runx1	Junb	-0.909678
Runx1	E2f4	0.875074
Runx1	Irf1	0.863203
Runx1	Ets2	0.623346
Runx1	Relb	-0.393904
Spi1	Atf3	0.996924
Spi1	Irf2	0.992158
Spi1	Maff	0.984511
Spi1	Runx1	0.977558
Spi1	Rel,Stat1	0.967547
Spi1	Cebpb	-0.962895
Spi1	Irf4	0.960266
Spi1	Maff,Nfkb1	0.954439
Spi1	Rela,Stat1	0.95331
Spi1	Ctcf	0.94161
Spi1	Hif1a	-0.939002
Spi1	Rela	-0.938944
Spi1	Nfkb1,Stat2	0.93483
Spi1	Nfkb1	0.930244
Spi1	Nfkb1,Runx1	0.928916
Spi1	Ahr	0.924073
Spi1	Rel,Stat3	0.908612
Spi1	Nfkb1,Stat1	0.906925
Spi1	E2f1	0.894308
Spi1	Nfkb1,Rel	0.890437
Spi1	Rel	0.886459
Spi1	Egr2	0.877026
Spi1	Nfkb1,Spi1	0.873482
Spi1	Rel,Spi1	0.872119
Spi1	Nfkb1,Stat3	0.805867
Spi1	Junb	-0.801838
Spi1	E2f4	0.759539
Spi1	Irf1	0.757468
Spi1	Ets2	0.68524
Spi1	Relb	-0.360194
Stat1	Nfkb1,Stat2	0.999977
Stat1	Nfkb1	0.998442
Stat1	Maff,Nfkb1	0.99764
Stat1	Ctcf	0.996795
Stat1	Rela	-0.99679
Stat1	Nfkb1,Stat1	0.996334
Stat1	Irf4	0.996074
Stat1	Rela,Stat1	0.995204
Stat1	Nfkb1,Rel	0.994184
Stat1	Cebpb	-0.99279
Stat1	Hif1a	-0.991961
Stat1	Nfkb1,Spi1	0.990006
Stat1	Ahr	0.985374
Stat1	Rel	0.98439
Stat1	Runx1	0.983777
Stat1	Rel,Stat1	0.982101
Stat1	Rel,Stat3	0.97796
Stat1	Maff	0.967536
Stat1	Irf2	0.966143
Stat1	Rel,Spi1	0.96299
Stat1	Nfkb1,Stat3	0.959397
Stat1	E2f1	0.957671
Stat1	Atf3	0.95573
Stat1	Junb	-0.954449
Stat1	Nfkb1,Runx1	0.95385
Stat1	Egr2	0.943884
Stat1	Irf1	0.939599
Stat1	Spi1	0.932417
Stat1	E2f4	0.905504
Stat1	Ets2	0.641877
Stat1	Relb	-0.507303
Stat1,Stat2	Hif1a	-0.999679
Stat1,Stat2	Ahr	0.999499
Stat1,Stat2	Ctcf	0.997678
Stat1,Stat2	Rel,Stat3	0.997043
Stat1,Stat2	Rela,Stat1	0.996302
Stat1,Stat2	Rel	0.993926
Stat1,Stat2	Rel,Stat1	0.992492
Stat1,Stat2	Irf4	0.990178
Stat1,Stat2	Nfkb1,Stat2	0.990124
Stat1,Stat2	Stat1	0.989984
Stat1,Stat2	Nfkb1,Rel	0.98712
Stat1,Stat2	Maff,Nfkb1	0.987072
Stat1,Stat2	Nfkb1	0.980624
Stat1,Stat2	Maff	0.978161
Stat1,Stat2	Rela	-0.976857
Stat1,Stat2	Nfkb1,Stat1	0.976641
Stat1,Stat2	Cebpb	-0.976583
Stat1,Stat2	Nfkb1,Spi1	0.972534
Stat1,Stat2	Runx1	0.968432
Stat1,Stat2	Atf3	0.956863
Stat1,Stat2	Irf2	0.95483
Stat1,Stat2	Irf1	0.93637
Stat1,Stat2	Spi1	0.931148
Stat1,Stat2	Nfkb1,Stat3	0.924927
Stat1,Stat2	Rel,Spi1	0.915518
Stat1,Stat2	Junb	-0.915466
Stat1,Stat2	E2f1	0.908039
Stat1,Stat2	Nfkb1,Runx1	0.907755
Stat1,Stat2	Egr2	0.888216
Stat1,Stat2	E2f4	0.841903
Stat1,Stat2	Ets2	0.74233
Stat1,Stat2	Relb	-0.607221
Stat1,Stat3	Ctcf	0.999636
Stat1,Stat3	Hif1a	-0.998101
Stat1,Stat3	Rela,Stat1	0.998009
Stat1,Stat3	Nfkb1,Stat2	0.997695
Stat1,Stat3	Stat1	0.997664
Stat1,Stat3	Stat1,Stat2	0.997302
Stat1,Stat3	Irf4	0.995408
Stat1,Stat3	Maff,Nfkb1	0.994777
Stat1,Stat3	Ahr	0.994711
Stat1,Stat3	Nfkb1,Rel	0.993651
Stat1,Stat3	Nfkb1	0.992307
Stat1,Stat3	Rel	0.99187
Stat1,Stat3	Rel,Stat3	0.989784
Stat1,Stat3	Rela	-0.989513
Stat1,Stat3	Nfkb1,Stat1	0.989501
Stat1,Stat3	Rel,Stat1	0.989127
Stat1,Stat3	Cebpb	-0.987031
Stat1,Stat3	Nfkb1,Spi1	0.984526
Stat1,Stat3	Runx1	0.978175
Stat1,Stat3	Maff	0.974321
Stat1,Stat3	Irf2	0.962139
Stat1,Stat3	Atf3	0.957615
Stat1,Stat3	Nfkb1,Stat3	0.94596
Stat1,Stat3	Rel,Spi1	0.942571
Stat1,Stat3	Irf1	0.94165
Stat1,Stat3	Junb	-0.938793
Stat1,Stat3	E2f1	0.935904
Stat1,Stat3	Nfkb1,Runx1	0.9334
Stat1,Stat3	Spi1	0.932814
Stat1,Stat3	Egr2	0.919185
Stat1,Stat3	E2f4	0.87769
Stat1,Stat3	Ets2	0.69157
Stat1,Stat3	Relb	-0.558468
Stat2	E2f1	0.999216
Stat2	Rel,Spi1	0.996998
Stat2	Egr2	0.996371
Stat2	Nfkb1,Runx1	0.994027
Stat2	Rela	-0.984214
Stat2	Nfkb1	0.98071
Stat2	Nfkb1,Stat1	0.979391
Stat2	Cebpb	-0.977202
Stat2	Maff,Nfkb1	0.970087
Stat2	Runx1	0.969984
Stat2	Stat1	0.968305
Stat2	Nfkb1,Stat2	0.968298
Stat2	Nfkb1,Spi1	0.965949
Stat2	Junb	-0.965867
Stat2	E2f4	0.963871
Stat2	Nfkb1,Stat3	0.962412
Stat2	Irf4	0.961141
Stat2	Nfkb1,Rel	0.952909
Stat2	Irf2	0.949891
Stat2	Stat1,Stat3	0.949113
Stat2	Ctcf	0.947262
Stat2	Rela,Stat1	0.947017
Stat2	Hif1a	-0.930661
Stat2	Stat1,Stat2	0.923914
Stat2	Rel,Stat1	0.92123
Stat2	Atf3	0.919512
Stat2	Rel	0.914512
Stat2	Ahr	0.911823
Stat2	Maff	0.910796
Stat2	Spi1	0.904768
Stat2	Rel,Stat3	0.894826
Stat2	Irf1	0.883883
Stat2	Ets2	0.440936
Stat2	Relb	-0.288999
Stat3	Nfkb1	-0.999716
Stat3	Rela	0.999387
Stat3	Nfkb1,Stat1	-0.998445
Stat3	Stat1	-0.996869
Stat3	Nfkb1,Stat2	-0.996782
Stat3	Maff,Nfkb1	-0.995114
Stat3	Cebpb	0.99363
Stat3	Irf4	-0.991008
Stat3	Nfkb1,Spi1	-0.990611
Stat3	Stat1,Stat3	-0.989138
Stat3	Nfkb1,Rel	-0.989029
Stat3	Ctcf	-0.987683
Stat3	Rela,Stat1	-0.986133
Stat3	Stat2	-0.984858
Stat3	Runx1	-0.984469
Stat3	Rel,Spi1	-0.981016
Stat3	Hif1a	0.979059
Stat3	E2f1	-0.977267
Stat3	Stat1,Stat2	-0.975736
Stat3	Nfkb1,Runx1	-0.971912
Stat3	Rel	-0.970019
Stat3	Nfkb1,Stat3	-0.969417
Stat3	Ahr	-0.968818
Stat3	Rel,Stat1	-0.968201
Stat3	Junb	0.967064
Stat3	Egr2	-0.966955
Stat3	Irf2	-0.965065
Stat3	Rel,Stat3	-0.958578
Stat3	Maff	-0.953974
Stat3	Atf3	-0.947887
Stat3	E2f4	-0.932469
Stat3	Irf1	-0.931841
Stat3	Spi1	-0.926411
Stat3	Ets2	-0.580569
Stat3	Relb	0.445241
