# Supplementary material for: Model-based understanding of single-cell CRISPR screening
Source: Nat Commun. 2019 May 20;10:2233. doi: 10.1038/s41467-019-10216-x (PMC6527552; doi:10.1038/s41467-019-10216-x)
Supplement: Supplementary file 5 — Supplementary Data 2 [file 41467_2019_10216_MOESM5_ESM.xlsx]

## Sheet: Supplementary Data 2
Supplementary Data 2 Perturbation effect prioritizing result for unstimulated BMDC (GSM2396857)
Overall perturbation effect prioritizing
Perturbation	Ranking	Score	off_target
Rel,Rela	1	8.37037	none
Maff,Nfkb1,Stat1	2	7.36722	none
Nfkb1,Spi1,Stat1	3	7.07481	none
Nfkb1,Stat3	4	6.92833	none
Ets2,Nfkb1	5	6.85018	none
Ctcf,Nfkb1	6	6.83577	none
Nfkb1,Rel,Stat1	7	6.63157	none
Junb,Stat1	8	6.57192	none
Junb	9	6.3807	none
Runx1,Stat1	10	6.2061	none
Ahr	11	5.91443	none
Nfkb1,Stat2	12	5.81674	none
Rel,Stat2	13	5.75193	none
Stat2,Stat3	14	5.71267	none
Irf1,Stat1	15	5.64356	none
Nfkb1,Runx1	16	5.62946	none
Maff,Rela	17	5.62148	none
Rel,Stat1	18	5.56085	none
Spi1,Stat2	19	5.49641	none
Nfkb1,Stat1,Stat2	20	5.46229	none
Stat1,Stat2	21	5.45185	none
Maff,Nfkb1	22	5.44941	none
Rela,Stat1	23	5.43516	none
Stat1,Stat3	24	5.4066	none
Maff,Stat1	25	5.3771	none
Spi1,Stat3	26	5.29097	none
Stat1	27	5.2784	none
Rel,Stat3	28	5.23759	none
Spi1	29	5.22173	none
Spi1,Stat1	30	5.10523	none
Rel	31	5.05744	none
Maff	32	4.90849	none
Egr1	33	4.74674	none
Relb	34	4.67409	none
Nfkb1,Stat1	35	4.61551	none
Nfkb1,Spi1	36	4.56444	none
Nfkb1,Rela	37	4.54515	none
Irf4,Nfkb1	38	4.51271	none
Rela	39	4.47939	none
Rela,Stat3	40	4.43709	none
Hif1a	41	4.30078	none
Egr2,Nfkb1	42	4.28561	none
E2f4,Nfkb1	43	4.2254	none
Runx1	44	4.20482	none
Irf1,Nfkb1	45	4.02022	none
Irf4	46	3.93414	none
Nfkb1,Stat1,Stat3	47	3.91439	none
Irf4,Stat1	48	3.90817	none
Irf2,Stat1	49	3.66336	none
Irf2	50	3.61601	none
Egr2	51	3.55688	none
Irf1	52	3.53617	none
Cebpb	53	3.517	none
Stat2	54	3.46354	none
Ets2	55	3.22199	none
E2f1	56	3.20101	none
Irf2,Nfkb1	57	3.1845	none
Nfkb1	58	3.06936	none
Stat3	59	2.65633	none
Ctcf	60	2.55136	none
Maff,Rel	61	1.89768	none
Nfkb1,Relb	62	1.88245	none
Atf3	63	1.55721	none
Nfkb1,Rel	64	1.24549	none
E2f4	65	0.843245	none
Topic-specific perturbation effect prioritizing
Topic	Perturbation	Ranking
Topic1	Rel,Stat3	1
Topic1	Nfkb1,Stat3	2
Topic1	Nfkb1,Spi1,Stat1	3
Topic1	Rel,Rela	4
Topic1	Irf1,Stat1	5
Topic1	Nfkb1,Rel,Stat1	6
Topic1	Runx1	7
Topic1	Junb,Stat1	8
Topic1	Ets2,Nfkb1	9
Topic1	Ctcf,Nfkb1	10
Topic1	Junb	11
Topic1	Maff	12
Topic1	Relb	13
Topic1	Nfkb1,Stat2	14
Topic1	Spi1	15
Topic1	Nfkb1,Stat1	16
Topic1	Maff,Nfkb1,Stat1	17
Topic1	Stat1	18
Topic1	Ahr	19
Topic1	Nfkb1,Spi1	20
Topic1	Stat2,Stat3	21
Topic1	Spi1,Stat3	22
Topic1	Nfkb1,Runx1	23
Topic1	Stat1,Stat3	24
Topic1	Nfkb1,Stat1,Stat2	25
Topic1	Nfkb1,Rela	26
Topic1	Egr1	27
Topic1	Rel,Stat1	28
Topic1	Irf2	29
Topic1	Rela,Stat1	30
Topic1	Rel	31
Topic1	Irf2,Nfkb1	32
Topic1	Maff,Nfkb1	33
Topic1	Irf4,Nfkb1	34
Topic1	Stat1,Stat2	35
Topic1	Runx1,Stat1	36
Topic1	Maff,Stat1	37
Topic1	Spi1,Stat1	38
Topic1	Stat3	39
Topic1	Ctcf	40
Topic1	Nfkb1,Stat1,Stat3	41
Topic1	Irf4	42
Topic1	Spi1,Stat2	43
Topic1	Stat2	44
Topic1	Irf4,Stat1	45
Topic1	Rela,Stat3	46
Topic1	Ets2	47
Topic1	Maff,Rela	48
Topic1	Rel,Stat2	49
Topic1	Egr2,Nfkb1	50
Topic1	E2f1	51
Topic1	Irf2,Stat1	52
Topic1	Nfkb1	53
Topic1	Irf1	54
Topic1	Irf1,Nfkb1	55
Topic1	Maff,Rel	56
Topic1	Nfkb1,Relb	57
Topic1	Hif1a	58
Topic1	Egr2	59
Topic1	Nfkb1,Rel	60
Topic1	Rela	61
Topic2	Cebpb	1
Topic2	Irf2,Stat1	2
Topic2	Maff,Rel	3
Topic2	Junb	4
Topic2	Maff,Rela	5
Topic2	Maff,Nfkb1,Stat1	6
Topic2	Egr2,Nfkb1	7
Topic2	Nfkb1,Rel,Stat1	8
Topic2	Ctcf,Nfkb1	9
Topic2	Relb	10
Topic2	Nfkb1,Spi1,Stat1	11
Topic2	Spi1,Stat1	12
Topic2	Junb,Stat1	13
Topic2	Spi1	14
Topic2	Runx1,Stat1	15
Topic2	Rel,Stat2	16
Topic2	Spi1,Stat2	17
Topic3	Egr2	1
Topic3	Atf3	2
Topic3	Rel,Stat3	3
Topic3	Irf2,Stat1	4
Topic4	Rela	1
Topic4	E2f4,Nfkb1	2
Topic4	Hif1a	3
Topic4	Nfkb1,Spi1,Stat1	4
Topic4	Irf1,Stat1	5
Topic4	Irf4,Stat1	6
Topic4	Maff,Rela	7
Topic4	Irf1	8
Topic4	Rel,Rela	9
Topic4	Spi1,Stat3	10
Topic4	Irf4,Nfkb1	11
Topic4	Junb,Stat1	12
Topic4	Rel,Stat2	13
Topic4	Nfkb1,Spi1	14
Topic4	Irf1,Nfkb1	15
Topic4	Nfkb1,Stat1,Stat2	16
Topic4	Ahr	17
Topic4	Rel,Stat1	18
Topic4	Nfkb1,Runx1	19
Topic4	Nfkb1,Stat3	20
Topic4	Ets2,Nfkb1	21
Topic4	Irf2,Nfkb1	22
Topic4	Nfkb1,Stat1	23
Topic4	Spi1,Stat1	24
Topic4	Nfkb1,Rela	25
Topic4	Stat1	26
Topic4	Irf4	27
Topic4	Nfkb1,Relb	28
Topic4	Stat1,Stat2	29
Topic4	Ets2	30
Topic4	Runx1	31
Topic4	Stat1,Stat3	32
Topic4	Nfkb1,Rel	33
Topic4	Nfkb1,Rel,Stat1	34
Topic4	Maff,Nfkb1,Stat1	35
Topic4	Spi1	36
Topic4	Egr2	37
Topic4	Maff	38
Topic4	Rela,Stat1	39
Topic4	Maff,Nfkb1	40
Topic4	Irf2	41
Topic4	E2f4	42
Topic4	Runx1,Stat1	43
The relationships between different perturbations
Perturbation_1	Perturbation_2	Correlation
Atf3	Ahr	0.600347
Cebpb	Ahr	0.450904
Cebpb	Atf3	-0.416488
Ctcf	Ahr	0.985942
Ctcf	Atf3	0.675255
Ctcf	Cebpb	0.323465
Ctcf,Nfkb1	Ctcf	0.985812
Ctcf,Nfkb1	Ahr	0.957018
Ctcf,Nfkb1	Atf3	0.611856
Ctcf,Nfkb1	Cebpb	0.322285
E2f1	Ctcf	0.913133
E2f1	Atf3	0.899807
E2f1	Ctcf,Nfkb1	0.892864
E2f1	Ahr	0.846849
E2f1	Cebpb	-0.0889666
E2f4	Ctcf,Nfkb1	0.972592
E2f4	Ctcf	0.944809
E2f4	Ahr	0.940395
E2f4	E2f1	0.764055
E2f4	Cebpb	0.515961
E2f4	Atf3	0.415114
E2f4,Nfkb1	E2f4	0.713571
E2f4,Nfkb1	Ctcf,Nfkb1	0.675588
E2f4,Nfkb1	Ctcf	0.542306
E2f4,Nfkb1	E2f1	0.467741
E2f4,Nfkb1	Ahr	0.456763
E2f4,Nfkb1	Cebpb	0.171149
E2f4,Nfkb1	Atf3	0.111884
Egr1	Ctcf,Nfkb1	0.997078
Egr1	E2f4	0.985075
Egr1	Ctcf	0.98502
Egr1	Ahr	0.96803
Egr1	E2f1	0.862149
Egr1	E2f4,Nfkb1	0.66275
Egr1	Atf3	0.565349
Egr1	Cebpb	0.393066
Egr2	Atf3	0.955954
Egr2	E2f1	0.748696
Egr2	Ctcf	0.50002
Egr2	Cebpb	-0.474456
Egr2	Ahr	0.449423
Egr2	Ctcf,Nfkb1	0.398903
Egr2	Egr1	0.355874
Egr2	E2f4	0.191599
Egr2	E2f4,Nfkb1	-0.1844
Egr2,Nfkb1	E2f1	0.97408
Egr2,Nfkb1	Atf3	0.946097
Egr2,Nfkb1	Egr2	0.809361
Egr2,Nfkb1	Ctcf	0.798804
Egr2,Nfkb1	Ctcf,Nfkb1	0.783604
Egr2,Nfkb1	Egr1	0.737959
Egr2,Nfkb1	Ahr	0.704605
Egr2,Nfkb1	E2f4	0.618566
Egr2,Nfkb1	E2f4,Nfkb1	0.427402
Egr2,Nfkb1	Cebpb	-0.310784
Ets2	Ahr	0.954731
Ets2	Ctcf	0.904804
Ets2	Egr1	0.849594
Ets2	Ctcf,Nfkb1	0.829771
Ets2	E2f4	0.8095
Ets2	E2f1	0.757294
Ets2	Egr2,Nfkb1	0.605146
Ets2	Atf3	0.590382
Ets2	Egr2	0.521373
Ets2	Cebpb	0.483667
Ets2	E2f4,Nfkb1	0.174748
Ets2,Nfkb1	Ahr	0.995947
Ets2,Nfkb1	Ctcf	0.994363
Ets2,Nfkb1	Egr1	0.9864
Ets2,Nfkb1	Ctcf,Nfkb1	0.979128
Ets2,Nfkb1	E2f4	0.960806
Ets2,Nfkb1	Ets2	0.924397
Ets2,Nfkb1	E2f1	0.86539
Ets2,Nfkb1	Egr2,Nfkb1	0.730847
Ets2,Nfkb1	Atf3	0.603315
Ets2,Nfkb1	E2f4,Nfkb1	0.531223
Ets2,Nfkb1	Egr2	0.431077
Ets2,Nfkb1	Cebpb	0.421607
Hif1a	E2f4,Nfkb1	0.84971
Hif1a	E2f4	0.809077
Hif1a	Egr1	0.70318
Hif1a	Ctcf,Nfkb1	0.674857
Hif1a	Cebpb	0.66472
Hif1a	Ets2,Nfkb1	0.617559
Hif1a	Ahr	0.576404
Hif1a	Ctcf	0.573059
Hif1a	Egr2	-0.405679
Hif1a	Ets2	0.379223
Hif1a	E2f1	0.295061
Hif1a	Atf3	-0.150259
Hif1a	Egr2,Nfkb1	0.146522
Irf1	Atf3	0.903806
Irf1	Egr2	0.893516
Irf1	E2f1	0.864363
Irf1	Ets2	0.849007
Irf1	Egr2,Nfkb1	0.822061
Irf1	Ctcf	0.78764
Irf1	Ahr	0.781975
Irf1	Ets2,Nfkb1	0.755043
Irf1	Ctcf,Nfkb1	0.686155
Irf1	Egr1	0.669763
Irf1	E2f4	0.546969
Irf1	Hif1a	-0.0489113
Irf1	Cebpb	-0.040201
Irf1	E2f4,Nfkb1	-0.0179651
Irf1,Nfkb1	Ets2	0.989555
Irf1,Nfkb1	Ahr	0.976314
Irf1,Nfkb1	Ets2,Nfkb1	0.953888
Irf1,Nfkb1	Ctcf	0.927824
Irf1,Nfkb1	Egr1	0.896827
Irf1,Nfkb1	E2f4	0.876976
Irf1,Nfkb1	Ctcf,Nfkb1	0.873311
Irf1,Nfkb1	Irf1	0.779225
Irf1,Nfkb1	E2f1	0.744425
Irf1,Nfkb1	Egr2,Nfkb1	0.578438
Irf1,Nfkb1	Cebpb	0.560102
Irf1,Nfkb1	Atf3	0.519439
Irf1,Nfkb1	Hif1a	0.508362
Irf1,Nfkb1	Egr2	0.416914
Irf1,Nfkb1	E2f4,Nfkb1	0.289955
Irf1,Stat1	Ctcf	0.952508
Irf1,Stat1	E2f1	0.945507
Irf1,Stat1	Ahr	0.93975
Irf1,Stat1	Irf1	0.937704
Irf1,Stat1	Ets2,Nfkb1	0.932065
Irf1,Stat1	Ets2	0.924722
Irf1,Stat1	Irf1,Nfkb1	0.903223
Irf1,Stat1	Ctcf,Nfkb1	0.895395
Irf1,Stat1	Egr1	0.885974
Irf1,Stat1	Egr2,Nfkb1	0.862399
Irf1,Stat1	Atf3	0.832043
Irf1,Stat1	E2f4	0.801699
Irf1,Stat1	Egr2	0.726742
Irf1,Stat1	E2f4,Nfkb1	0.301982
Irf1,Stat1	Hif1a	0.297434
Irf1,Stat1	Cebpb	0.152464
Irf2	Ctcf,Nfkb1	0.949651
Irf2	Egr1	0.934724
Irf2	E2f4	0.923431
Irf2	Ctcf	0.887128
Irf2	Ets2,Nfkb1	0.867163
Irf2	E2f4,Nfkb1	0.859463
Irf2	E2f1	0.836382
Irf2	Ahr	0.818857
Irf2	Egr2,Nfkb1	0.766279
Irf2	Irf1,Stat1	0.746735
Irf2	Hif1a	0.745746
Irf2	Irf1,Nfkb1	0.681211
Irf2	Ets2	0.613157
Irf2	Atf3	0.530645
Irf2	Irf1	0.491924
Irf2	Egr2	0.267584
Irf2	Cebpb	0.189119
Irf2,Nfkb1	E2f4	0.982454
Irf2,Nfkb1	Egr1	0.950366
Irf2,Nfkb1	Irf2	0.948096
Irf2,Nfkb1	Ctcf,Nfkb1	0.940759
Irf2,Nfkb1	Ets2,Nfkb1	0.896692
Irf2,Nfkb1	Hif1a	0.884483
Irf2,Nfkb1	Ctcf	0.882478
Irf2,Nfkb1	Ahr	0.861973
Irf2,Nfkb1	E2f4,Nfkb1	0.828149
Irf2,Nfkb1	Irf1,Nfkb1	0.773169
Irf2,Nfkb1	E2f1	0.703088
Irf2,Nfkb1	Irf1,Stat1	0.697928
Irf2,Nfkb1	Ets2	0.685847
Irf2,Nfkb1	Egr2,Nfkb1	0.570104
Irf2,Nfkb1	Cebpb	0.490896
Irf2,Nfkb1	Irf1	0.405645
Irf2,Nfkb1	Atf3	0.322417
Irf2,Nfkb1	Egr2	0.0675313
Irf2,Stat1	Egr2,Nfkb1	0.967381
Irf2,Stat1	E2f1	0.910423
Irf2,Stat1	Atf3	0.863705
Irf2,Stat1	Irf2	0.791443
Irf2,Stat1	Ctcf,Nfkb1	0.727935
Irf2,Stat1	Irf1,Stat1	0.727036
Irf2,Stat1	Ctcf	0.70429
Irf2,Stat1	Egr2	0.689712
Irf2,Stat1	Egr1	0.673496
Irf2,Stat1	Irf1	0.651392
Irf2,Stat1	Ets2,Nfkb1	0.626911
Irf2,Stat1	Ahr	0.58024
Irf2,Stat1	E2f4	0.566751
Irf2,Stat1	E2f4,Nfkb1	0.565605
Irf2,Stat1	Irf2,Nfkb1	0.564318
Irf2,Stat1	Ets2	0.420075
Irf2,Stat1	Irf1,Nfkb1	0.413327
Irf2,Stat1	Cebpb	-0.412396
Irf2,Stat1	Hif1a	0.199331
Irf4	Irf1,Stat1	0.995284
Irf4	E2f1	0.972385
Irf4	Ctcf	0.955375
Irf4	Ets2,Nfkb1	0.927319
Irf4	Ahr	0.926831
Irf4	Irf1	0.922586
Irf4	Ctcf,Nfkb1	0.909953
Irf4	Egr2,Nfkb1	0.903576
Irf4	Egr1	0.894561
Irf4	Ets2	0.887282
Irf4	Irf1,Nfkb1	0.869797
Irf4	Atf3	0.856318
Irf4	E2f4	0.806934
Irf4	Irf2,Stat1	0.78894
Irf4	Irf2	0.788167
Irf4	Egr2	0.733519
Irf4	Irf2,Nfkb1	0.715919
Irf4	E2f4,Nfkb1	0.363756
Irf4	Hif1a	0.311662
Irf4	Cebpb	0.0910821
Irf4,Nfkb1	Ahr	0.992426
Irf4,Nfkb1	Ets2,Nfkb1	0.980859
Irf4,Nfkb1	Irf1,Nfkb1	0.980026
Irf4,Nfkb1	Ets2	0.976106
Irf4,Nfkb1	Ctcf	0.975341
Irf4,Nfkb1	Irf1,Stat1	0.966684
Irf4,Nfkb1	Irf4	0.949285
Irf4,Nfkb1	Egr1	0.936453
Irf4,Nfkb1	Ctcf,Nfkb1	0.927779
Irf4,Nfkb1	E2f4	0.892044
Irf4,Nfkb1	E2f1	0.862341
Irf4,Nfkb1	Irf1	0.848881
Irf4,Nfkb1	Irf2,Nfkb1	0.794984
Irf4,Nfkb1	Irf2	0.765027
Irf4,Nfkb1	Egr2,Nfkb1	0.728816
Irf4,Nfkb1	Atf3	0.662337
Irf4,Nfkb1	Irf2,Stat1	0.584445
Irf4,Nfkb1	Egr2	0.53989
Irf4,Nfkb1	Hif1a	0.472357
Irf4,Nfkb1	Cebpb	0.397832
Irf4,Nfkb1	E2f4,Nfkb1	0.358135
Irf4,Stat1	Ets2	0.982248
Irf4,Stat1	Irf1,Nfkb1	0.945469
Irf4,Stat1	Irf4,Nfkb1	0.933648
Irf4,Stat1	Irf1,Stat1	0.909777
Irf4,Stat1	Irf1	0.900032
Irf4,Stat1	Ahr	0.890124
Irf4,Stat1	Irf4	0.865224
Irf4,Stat1	Ets2,Nfkb1	0.848203
Irf4,Stat1	Ctcf	0.834045
Irf4,Stat1	Egr1	0.749851
Irf4,Stat1	Ctcf,Nfkb1	0.732837
Irf4,Stat1	E2f1	0.726248
Irf4,Stat1	E2f4	0.688715
Irf4,Stat1	Atf3	0.637966
Irf4,Stat1	Egr2	0.619893
Irf4,Stat1	Egr2,Nfkb1	0.591674
Irf4,Stat1	Irf2,Nfkb1	0.541492
Irf4,Stat1	Irf2	0.485323
Irf4,Stat1	Cebpb	0.395612
Irf4,Stat1	Irf2,Stat1	0.382338
Irf4,Stat1	Hif1a	0.200406
Irf4,Stat1	E2f4,Nfkb1	0.00185465
Junb	Irf2	0.983094
Junb	Ctcf,Nfkb1	0.981379
Junb	Irf2,Nfkb1	0.981185
Junb	Egr1	0.97885
Junb	E2f4	0.977941
Junb	Ctcf	0.935773
Junb	Ets2,Nfkb1	0.931913
Junb	Ahr	0.896444
Junb	Irf4,Nfkb1	0.845475
Junb	E2f1	0.824756
Junb	Irf4	0.81935
Junb	E2f4,Nfkb1	0.801299
Junb	Irf1,Stat1	0.79455
Junb	Irf1,Nfkb1	0.7918
Junb	Hif1a	0.783549
Junb	Ets2	0.724187
Junb	Egr2,Nfkb1	0.717995
Junb	Irf2,Stat1	0.705085
Junb	Irf4,Stat1	0.59884
Junb	Irf1	0.537614
Junb	Atf3	0.495739
Junb	Cebpb	0.343528
Junb	Egr2	0.24787
Junb,Stat1	Irf4	0.994694
Junb,Stat1	Irf1,Stat1	0.988101
Junb,Stat1	Ctcf	0.979757
Junb,Stat1	E2f1	0.967633
Junb,Stat1	Irf4,Nfkb1	0.961947
Junb,Stat1	Ets2,Nfkb1	0.957139
Junb,Stat1	Ahr	0.951789
Junb,Stat1	Ctcf,Nfkb1	0.947695
Junb,Stat1	Egr1	0.935604
Junb,Stat1	Ets2	0.891233
Junb,Stat1	Irf1,Nfkb1	0.888516
Junb,Stat1	Egr2,Nfkb1	0.88638
Junb,Stat1	Irf1	0.880481
Junb,Stat1	Junb	0.872872
Junb,Stat1	E2f4	0.86257
Junb,Stat1	Irf4,Stat1	0.850443
Junb,Stat1	Irf2	0.839793
Junb,Stat1	Atf3	0.808158
Junb,Stat1	Irf2,Nfkb1	0.783922
Junb,Stat1	Irf2,Stat1	0.78306
Junb,Stat1	Egr2	0.661749
Junb,Stat1	E2f4,Nfkb1	0.444253
Junb,Stat1	Hif1a	0.407621
Junb,Stat1	Cebpb	0.155378
Maff	Ctcf	0.994135
Maff	Junb,Stat1	0.991424
Maff	Ctcf,Nfkb1	0.981214
Maff	Ets2,Nfkb1	0.977065
Maff	Irf4	0.972855
Maff	Egr1	0.972203
Maff	Ahr	0.964269
Maff	Irf1,Stat1	0.962242
Maff	Irf4,Nfkb1	0.958344
Maff	E2f1	0.951212
Maff	Junb	0.928913
Maff	E2f4	0.917571
Maff	Irf2	0.897279
Maff	Irf1,Nfkb1	0.890416
Maff	Ets2	0.874237
Maff	Egr2,Nfkb1	0.858831
Maff	Irf2,Nfkb1	0.857818
Maff	Irf1	0.811628
Maff	Irf4,Stat1	0.809809
Maff	Irf2,Stat1	0.77507
Maff	Atf3	0.740717
Maff	Egr2	0.564412
Maff	E2f4,Nfkb1	0.547483
Maff	Hif1a	0.521152
Maff	Cebpb	0.219618
Maff,Nfkb1	Ets2,Nfkb1	0.996294
Maff,Nfkb1	Ahr	0.991526
Maff,Nfkb1	Egr1	0.987335
Maff,Nfkb1	Ctcf	0.983014
Maff,Nfkb1	E2f4	0.976518
Maff,Nfkb1	Ctcf,Nfkb1	0.97499
Maff,Nfkb1	Irf4,Nfkb1	0.968137
Maff,Nfkb1	Maff	0.95806
Maff,Nfkb1	Irf1,Nfkb1	0.953819
Maff,Nfkb1	Junb	0.938676
Maff,Nfkb1	Junb,Stat1	0.92896
Maff,Nfkb1	Irf2,Nfkb1	0.919856
Maff,Nfkb1	Ets2	0.914153
Maff,Nfkb1	Irf1,Stat1	0.898535
Maff,Nfkb1	Irf4	0.891687
Maff,Nfkb1	Irf2	0.867495
Maff,Nfkb1	Irf4,Stat1	0.827101
Maff,Nfkb1	E2f1	0.823083
Maff,Nfkb1	Irf1	0.701196
Maff,Nfkb1	Egr2,Nfkb1	0.676152
Maff,Nfkb1	Hif1a	0.675166
Maff,Nfkb1	Irf2,Stat1	0.57674
Maff,Nfkb1	E2f4,Nfkb1	0.558674
Maff,Nfkb1	Atf3	0.532834
Maff,Nfkb1	Cebpb	0.489072
Maff,Nfkb1	Egr2	0.352804
Maff,Nfkb1,Stat1	Ctcf,Nfkb1	0.997493
Maff,Nfkb1,Stat1	Ctcf	0.992824
Maff,Nfkb1,Stat1	Maff	0.992388
Maff,Nfkb1,Stat1	Egr1	0.99207
Maff,Nfkb1,Stat1	Ets2,Nfkb1	0.981969
Maff,Nfkb1,Stat1	Maff,Nfkb1	0.972229
Maff,Nfkb1,Stat1	Junb,Stat1	0.967814
Maff,Nfkb1,Stat1	Junb	0.966736
Maff,Nfkb1,Stat1	Ahr	0.962899
Maff,Nfkb1,Stat1	E2f4	0.956197
Maff,Nfkb1,Stat1	Irf4,Nfkb1	0.942001
Maff,Nfkb1,Stat1	Irf4	0.93695
Maff,Nfkb1,Stat1	Irf2	0.935576
Maff,Nfkb1,Stat1	Irf1,Stat1	0.923423
Maff,Nfkb1,Stat1	E2f1	0.918983
Maff,Nfkb1,Stat1	Irf2,Nfkb1	0.914408
Maff,Nfkb1,Stat1	Irf1,Nfkb1	0.881707
Maff,Nfkb1,Stat1	Ets2	0.847969
Maff,Nfkb1,Stat1	Egr2,Nfkb1	0.816113
Maff,Nfkb1,Stat1	Irf4,Stat1	0.762412
Maff,Nfkb1,Stat1	Irf2,Stat1	0.750646
Maff,Nfkb1,Stat1	Irf1	0.734666
Maff,Nfkb1,Stat1	Atf3	0.662888
Maff,Nfkb1,Stat1	E2f4,Nfkb1	0.633218
Maff,Nfkb1,Stat1	Hif1a	0.621131
Maff,Nfkb1,Stat1	Egr2	0.461987
Maff,Nfkb1,Stat1	Cebpb	0.283104
Maff,Rel	Cebpb	0.89774
Maff,Rel	Irf1,Nfkb1	0.856531
Maff,Rel	Ets2	0.817207
Maff,Rel	Irf4,Stat1	0.758911
Maff,Rel	Ahr	0.757989
Maff,Rel	Maff,Nfkb1	0.757424
Maff,Rel	Irf4,Nfkb1	0.738799
Maff,Rel	Ets2,Nfkb1	0.719385
Maff,Rel	E2f4	0.714215
Maff,Rel	Egr1	0.655814
Maff,Rel	Ctcf	0.643944
Maff,Rel	Irf2,Nfkb1	0.629096
Maff,Rel	Ctcf,Nfkb1	0.598272
Maff,Rel	Hif1a	0.587806
Maff,Rel	Maff,Nfkb1,Stat1	0.58375
Maff,Rel	Maff	0.559478
Maff,Rel	Irf1,Stat1	0.553319
Maff,Rel	Junb	0.552369
Maff,Rel	Junb,Stat1	0.530919
Maff,Rel	Irf4	0.490543
Maff,Rel	Irf1	0.404078
Maff,Rel	Irf2	0.390965
Maff,Rel	E2f1	0.300199
Maff,Rel	E2f4,Nfkb1	0.149872
Maff,Rel	Irf2,Stat1	-0.0896103
Maff,Rel	Egr2,Nfkb1	0.07848
Maff,Rel	Egr2	-0.0405203
Maff,Rel	Atf3	0.0174117
Maff,Rela	E2f4,Nfkb1	0.984658
Maff,Rela	Irf2	0.935214
Maff,Rela	Irf2,Nfkb1	0.891616
Maff,Rela	Junb	0.887025
Maff,Rela	Hif1a	0.834857
Maff,Rela	E2f4	0.803466
Maff,Rela	Ctcf,Nfkb1	0.788792
Maff,Rela	Egr1	0.773818
Maff,Rela	Maff,Nfkb1,Stat1	0.755161
Maff,Rela	Maff	0.683532
Maff,Rela	Maff,Nfkb1	0.677392
Maff,Rela	Ctcf	0.675048
Maff,Rela	Irf2,Stat1	0.668483
Maff,Rela	Ets2,Nfkb1	0.65919
Maff,Rela	E2f1	0.611667
Maff,Rela	Junb,Stat1	0.593222
Maff,Rela	Ahr	0.59067
Maff,Rela	Egr2,Nfkb1	0.562752
Maff,Rela	Irf4	0.520667
Maff,Rela	Irf4,Nfkb1	0.504648
Maff,Rela	Irf1,Stat1	0.462849
Maff,Rela	Irf1,Nfkb1	0.426495
Maff,Rela	Ets2	0.324437
Maff,Rela	Atf3	0.264958
Maff,Rela	Maff,Rel	0.225431
Maff,Rela	Cebpb	0.169628
Maff,Rela	Irf4,Stat1	0.162108
Maff,Rela	Irf1	0.156609
Maff,Rela	Egr2	-0.0295647
Maff,Stat1	E2f4	0.997482
Maff,Stat1	Egr1	0.992403
Maff,Stat1	Junb	0.988567
Maff,Stat1	Ctcf,Nfkb1	0.985257
Maff,Stat1	Irf2,Nfkb1	0.980824
Maff,Stat1	Maff,Nfkb1	0.975838
Maff,Stat1	Maff,Nfkb1,Stat1	0.971597
Maff,Stat1	Ets2,Nfkb1	0.965202
Maff,Stat1	Ctcf	0.956689
Maff,Stat1	Irf2	0.944394
Maff,Stat1	Ahr	0.94174
Maff,Stat1	Maff	0.936946
Maff,Stat1	Irf4,Nfkb1	0.896119
Maff,Stat1	Junb,Stat1	0.885338
Maff,Stat1	Irf1,Nfkb1	0.867068
Maff,Stat1	Irf4	0.832984
Maff,Stat1	Irf1,Stat1	0.82262
Maff,Stat1	Maff,Rela	0.820352
Maff,Stat1	Ets2	0.803511
Maff,Stat1	E2f1	0.802917
Maff,Stat1	Hif1a	0.785257
Maff,Stat1	E2f4,Nfkb1	0.726359
Maff,Stat1	Irf4,Stat1	0.685526
Maff,Stat1	Egr2,Nfkb1	0.669839
Maff,Stat1	Maff,Rel	0.669487
Maff,Stat1	Irf2,Stat1	0.623743
Maff,Stat1	Irf1	0.574203
Maff,Stat1	Atf3	0.467629
Maff,Stat1	Cebpb	0.453958
Maff,Stat1	Egr2	0.240406
Nfkb1	E2f1	0.989477
Nfkb1	Irf4	0.980274
Nfkb1	Egr2,Nfkb1	0.96489
Nfkb1	Irf1,Stat1	0.962867
Nfkb1	Junb,Stat1	0.962786
Nfkb1	Atf3	0.936503
Nfkb1	Maff	0.929021
Nfkb1	Irf1	0.926456
Nfkb1	Ctcf	0.89087
Nfkb1	Maff,Nfkb1,Stat1	0.881268
Nfkb1	Irf2,Stat1	0.872071
Nfkb1	Irf4,Nfkb1	0.868568
Nfkb1	Ctcf,Nfkb1	0.8469
Nfkb1	Ets2,Nfkb1	0.84328
Nfkb1	Ahr	0.836383
Nfkb1	Egr2	0.823531
Nfkb1	Egr1	0.817362
Nfkb1	Maff,Nfkb1	0.794561
Nfkb1	Ets2	0.788317
Nfkb1	Irf4,Stat1	0.782591
Nfkb1	Irf1,Nfkb1	0.756547
Nfkb1	Irf2	0.753602
Nfkb1	Junb	0.753416
Nfkb1	Maff,Stat1	0.744397
Nfkb1	E2f4	0.705998
Nfkb1	Irf2,Nfkb1	0.621254
Nfkb1	Maff,Rela	0.492109
Nfkb1	E2f4,Nfkb1	0.335694
Nfkb1	Maff,Rel	0.310543
Nfkb1	Hif1a	0.184256
Nfkb1	Cebpb	-0.107411
Nfkb1,Rel	Maff,Rela	0.987552
Nfkb1,Rel	E2f4,Nfkb1	0.968953
Nfkb1,Rel	Irf2,Nfkb1	0.941018
Nfkb1,Rel	Irf2	0.93667
Nfkb1,Rel	Junb	0.916274
Nfkb1,Rel	Hif1a	0.903592
Nfkb1,Rel	Maff,Stat1	0.870965
Nfkb1,Rel	E2f4	0.864046
Nfkb1,Rel	Ctcf,Nfkb1	0.822443
Nfkb1,Rel	Egr1	0.819012
Nfkb1,Rel	Maff,Nfkb1,Stat1	0.785175
Nfkb1,Rel	Maff,Nfkb1	0.742812
Nfkb1,Rel	Ctcf	0.716224
Nfkb1,Rel	Ets2,Nfkb1	0.715923
Nfkb1,Rel	Maff	0.708354
Nfkb1,Rel	Ahr	0.655679
Nfkb1,Rel	Junb,Stat1	0.613347
Nfkb1,Rel	E2f1	0.591649
Nfkb1,Rel	Irf2,Stat1	0.589359
Nfkb1,Rel	Irf4,Nfkb1	0.566508
Nfkb1,Rel	Irf4	0.53468
Nfkb1,Rel	Irf1,Nfkb1	0.515947
Nfkb1,Rel	Egr2,Nfkb1	0.508471
Nfkb1,Rel	Irf1,Stat1	0.48951
Nfkb1,Rel	Nfkb1	0.475799
Nfkb1,Rel	Ets2	0.407778
Nfkb1,Rel	Maff,Rel	0.368467
Nfkb1,Rel	Cebpb	0.32079
Nfkb1,Rel	Irf4,Stat1	0.239642
Nfkb1,Rel	Atf3	0.208644
Nfkb1,Rel	Irf1	0.167272
Nfkb1,Rel	Egr2	-0.082635
Nfkb1,Rela	Irf4	0.998939
Nfkb1,Rela	Junb,Stat1	0.996339
Nfkb1,Rela	Irf1,Stat1	0.99014
Nfkb1,Rela	Nfkb1	0.982059
Nfkb1,Rela	E2f1	0.980287
Nfkb1,Rela	Maff	0.978575
Nfkb1,Rela	Ctcf	0.959118
Nfkb1,Rela	Maff,Nfkb1,Stat1	0.946155
Nfkb1,Rela	Irf4,Nfkb1	0.942834
Nfkb1,Rela	Ets2,Nfkb1	0.92909
Nfkb1,Rela	Ahr	0.924463
Nfkb1,Rela	Ctcf,Nfkb1	0.920884
Nfkb1,Rela	Egr2,Nfkb1	0.91501
Nfkb1,Rela	Irf1	0.907038
Nfkb1,Rela	Egr1	0.903756
Nfkb1,Rela	Maff,Nfkb1	0.894062
Nfkb1,Rela	Ets2	0.87139
Nfkb1,Rela	Irf1,Nfkb1	0.858246
Nfkb1,Rela	Atf3	0.855442
Nfkb1,Rela	Maff,Stat1	0.845082
Nfkb1,Rela	Irf4,Stat1	0.843109
Nfkb1,Rela	Junb	0.837427
Nfkb1,Rela	E2f4	0.817648
Nfkb1,Rela	Irf2	0.812565
Nfkb1,Rela	Irf2,Stat1	0.810914
Nfkb1,Rela	Irf2,Nfkb1	0.734152
Nfkb1,Rela	Egr2	0.721596
Nfkb1,Rela	Nfkb1,Rel	0.566026
Nfkb1,Rela	Maff,Rela	0.555944
Nfkb1,Rela	Maff,Rel	0.472049
Nfkb1,Rela	E2f4,Nfkb1	0.402372
Nfkb1,Rela	Hif1a	0.334325
Nfkb1,Rela	Cebpb	0.0783171
Nfkb1,Relb	Hif1a	0.882526
Nfkb1,Relb	Cebpb	0.873118
Nfkb1,Relb	Egr2	-0.700494
Nfkb1,Relb	Maff,Rel	0.659119
Nfkb1,Relb	Irf2,Nfkb1	0.608783
Nfkb1,Relb	Nfkb1,Rel	0.597217
Nfkb1,Relb	E2f4	0.543033
Nfkb1,Relb	E2f4,Nfkb1	0.542875
Nfkb1,Relb	Atf3	-0.538262
Nfkb1,Relb	Maff,Stat1	0.491382
Nfkb1,Relb	Maff,Rela	0.486639
Nfkb1,Relb	Junb	0.444181
Nfkb1,Relb	Maff,Nfkb1	0.416256
Nfkb1,Relb	Egr1	0.390768
Nfkb1,Relb	Irf2	0.357904
Nfkb1,Relb	Irf1,Nfkb1	0.342691
Nfkb1,Relb	Ets2,Nfkb1	0.336645
Nfkb1,Relb	Ctcf,Nfkb1	0.33521
Nfkb1,Relb	Ahr	0.322398
Nfkb1,Relb	Irf1	-0.318987
Nfkb1,Relb	Egr2,Nfkb1	-0.30468
Nfkb1,Relb	Irf2,Stat1	-0.281921
Nfkb1,Relb	Maff,Nfkb1,Stat1	0.273522
Nfkb1,Relb	Ctcf	0.254147
Nfkb1,Relb	Irf4,Nfkb1	0.221924
Nfkb1,Relb	Ets2	0.216217
Nfkb1,Relb	Nfkb1	-0.209492
Nfkb1,Relb	Maff	0.167159
Nfkb1,Relb	E2f1	-0.124387
Nfkb1,Relb	Irf4,Stat1	0.0625807
Nfkb1,Relb	Junb,Stat1	0.0554325
Nfkb1,Relb	Irf4	-0.0397103
Nfkb1,Relb	Nfkb1,Rela	-0.0299539
Nfkb1,Relb	Irf1,Stat1	-0.0201035
Nfkb1,Rel,Stat1	Maff	0.99758
Nfkb1,Rel,Stat1	Maff,Nfkb1,Stat1	0.992214
Nfkb1,Rel,Stat1	Ctcf	0.986239
Nfkb1,Rel,Stat1	Junb,Stat1	0.986121
Nfkb1,Rel,Stat1	Ctcf,Nfkb1	0.981937
Nfkb1,Rel,Stat1	Nfkb1,Rela	0.97494
Nfkb1,Rel,Stat1	Egr1	0.968744
Nfkb1,Rel,Stat1	Irf4	0.966326
Nfkb1,Rel,Stat1	Ets2,Nfkb1	0.963899
Nfkb1,Rel,Stat1	E2f1	0.960844
Nfkb1,Rel,Stat1	Irf1,Stat1	0.949027
Nfkb1,Rel,Stat1	Ahr	0.945327
Nfkb1,Rel,Stat1	Maff,Nfkb1	0.943622
Nfkb1,Rel,Stat1	Junb	0.937629
Nfkb1,Rel,Stat1	Irf4,Nfkb1	0.936166
Nfkb1,Rel,Stat1	Maff,Stat1	0.935191
Nfkb1,Rel,Stat1	Nfkb1	0.931991
Nfkb1,Rel,Stat1	Irf2	0.918266
Nfkb1,Rel,Stat1	E2f4	0.912345
Nfkb1,Rel,Stat1	Egr2,Nfkb1	0.879611
Nfkb1,Rel,Stat1	Irf2,Nfkb1	0.862447
Nfkb1,Rel,Stat1	Irf1,Nfkb1	0.857439
Nfkb1,Rel,Stat1	Ets2	0.83845
Nfkb1,Rel,Stat1	Irf2,Stat1	0.811674
Nfkb1,Rel,Stat1	Irf1	0.792252
Nfkb1,Rel,Stat1	Irf4,Stat1	0.769449
Nfkb1,Rel,Stat1	Atf3	0.750355
Nfkb1,Rel,Stat1	Nfkb1,Rel	0.734112
Nfkb1,Rel,Stat1	Maff,Rela	0.7186
Nfkb1,Rel,Stat1	E2f4,Nfkb1	0.586828
Nfkb1,Rel,Stat1	Egr2	0.563116
Nfkb1,Rel,Stat1	Hif1a	0.526665
Nfkb1,Rel,Stat1	Maff,Rel	0.508889
Nfkb1,Rel,Stat1	Cebpb	0.17363
Nfkb1,Rel,Stat1	Nfkb1,Relb	0.151933
Nfkb1,Runx1	Ahr	0.992169
Nfkb1,Runx1	Irf1,Nfkb1	0.988054
Nfkb1,Runx1	Maff,Nfkb1	0.987623
Nfkb1,Runx1	Ets2,Nfkb1	0.982965
Nfkb1,Runx1	Irf4,Nfkb1	0.979542
Nfkb1,Runx1	Ctcf	0.959836
Nfkb1,Runx1	Ets2	0.959362
Nfkb1,Runx1	Egr1	0.950432
Nfkb1,Runx1	E2f4	0.940527
Nfkb1,Runx1	Maff,Stat1	0.933003
Nfkb1,Runx1	Maff,Nfkb1,Stat1	0.930987
Nfkb1,Runx1	Ctcf,Nfkb1	0.9301
Nfkb1,Runx1	Maff	0.92508
Nfkb1,Runx1	Junb,Stat1	0.906393
Nfkb1,Runx1	Nfkb1,Rel,Stat1	0.900244
Nfkb1,Runx1	Irf1,Stat1	0.897291
Nfkb1,Runx1	Irf4,Stat1	0.889749
Nfkb1,Runx1	Irf4	0.875574
Nfkb1,Runx1	Junb	0.873899
Nfkb1,Runx1	Nfkb1,Rela	0.870886
Nfkb1,Runx1	Irf2,Nfkb1	0.861394
Nfkb1,Runx1	Maff,Rel	0.832333
Nfkb1,Runx1	Irf2	0.778736
Nfkb1,Runx1	E2f1	0.77379
Nfkb1,Runx1	Nfkb1	0.763836
Nfkb1,Runx1	Irf1	0.728514
Nfkb1,Runx1	Nfkb1,Rel	0.641791
Nfkb1,Runx1	Hif1a	0.617029
Nfkb1,Runx1	Egr2,Nfkb1	0.610458
Nfkb1,Runx1	Maff,Rela	0.559653
Nfkb1,Runx1	Cebpb	0.557913
Nfkb1,Runx1	Atf3	0.503811
Nfkb1,Runx1	Irf2,Stat1	0.477225
Nfkb1,Runx1	E2f4,Nfkb1	0.433937
Nfkb1,Runx1	Nfkb1,Relb	0.413045
Nfkb1,Runx1	Egr2	0.35961
Nfkb1,Spi1	Irf1,Stat1	0.998622
Nfkb1,Spi1	Irf4	0.993351
Nfkb1,Spi1	Junb,Stat1	0.991335
Nfkb1,Spi1	Nfkb1,Rela	0.988939
Nfkb1,Spi1	Irf4,Nfkb1	0.977546
Nfkb1,Spi1	Maff	0.971639
Nfkb1,Spi1	Ctcf	0.966138
Nfkb1,Spi1	Nfkb1,Rel,Stat1	0.95796
Nfkb1,Spi1	Ahr	0.956199
Nfkb1,Spi1	Nfkb1	0.952548
Nfkb1,Spi1	Ets2,Nfkb1	0.949697
Nfkb1,Spi1	E2f1	0.940215
Nfkb1,Spi1	Maff,Nfkb1,Stat1	0.938641
Nfkb1,Spi1	Ets2	0.934242
Nfkb1,Spi1	Maff,Nfkb1	0.920302
Nfkb1,Spi1	Irf1	0.919866
Nfkb1,Spi1	Irf1,Nfkb1	0.919692
Nfkb1,Spi1	Nfkb1,Runx1	0.918116
Nfkb1,Spi1	Ctcf,Nfkb1	0.913954
Nfkb1,Spi1	Irf4,Stat1	0.910744
Nfkb1,Spi1	Egr1	0.907184
Nfkb1,Spi1	Maff,Stat1	0.849287
Nfkb1,Spi1	Egr2,Nfkb1	0.848247
Nfkb1,Spi1	E2f4	0.830853
Nfkb1,Spi1	Junb	0.819453
Nfkb1,Spi1	Atf3	0.804572
Nfkb1,Spi1	Irf2	0.767906
Nfkb1,Spi1	Irf2,Nfkb1	0.731253
Nfkb1,Spi1	Irf2,Stat1	0.715181
Nfkb1,Spi1	Egr2	0.689726
Nfkb1,Spi1	Maff,Rel	0.585146
Nfkb1,Spi1	Nfkb1,Rel	0.523642
Nfkb1,Spi1	Maff,Rela	0.491748
Nfkb1,Spi1	Hif1a	0.345174
Nfkb1,Spi1	E2f4,Nfkb1	0.334092
Nfkb1,Spi1	Cebpb	0.195791
Nfkb1,Spi1	Nfkb1,Relb	0.0321608
Nfkb1,Spi1,Stat1	Irf4	0.999872
Nfkb1,Spi1,Stat1	Nfkb1,Rela	0.99823
Nfkb1,Spi1,Stat1	Irf1,Stat1	0.996662
Nfkb1,Spi1,Stat1	Nfkb1,Spi1	0.995024
Nfkb1,Spi1,Stat1	Junb,Stat1	0.994663
Nfkb1,Spi1,Stat1	Nfkb1	0.977518
Nfkb1,Spi1,Stat1	Maff	0.972651
Nfkb1,Spi1,Stat1	E2f1	0.968532
Nfkb1,Spi1,Stat1	Nfkb1,Rel,Stat1	0.965041
Nfkb1,Spi1,Stat1	Ctcf	0.956685
Nfkb1,Spi1,Stat1	Irf4,Nfkb1	0.953533
Nfkb1,Spi1,Stat1	Maff,Nfkb1,Stat1	0.936708
Nfkb1,Spi1,Stat1	Ahr	0.930791
Nfkb1,Spi1,Stat1	Ets2,Nfkb1	0.930097
Nfkb1,Spi1,Stat1	Irf1	0.924275
Nfkb1,Spi1,Stat1	Ctcf,Nfkb1	0.909785
Nfkb1,Spi1,Stat1	Egr2,Nfkb1	0.896771
Nfkb1,Spi1,Stat1	Egr1	0.895513
Nfkb1,Spi1,Stat1	Maff,Nfkb1	0.895081
Nfkb1,Spi1,Stat1	Ets2	0.894501
Nfkb1,Spi1,Stat1	Nfkb1,Runx1	0.881197
Nfkb1,Spi1,Stat1	Irf1,Nfkb1	0.876907
Nfkb1,Spi1,Stat1	Irf4,Stat1	0.872882
Nfkb1,Spi1,Stat1	Atf3	0.851094
Nfkb1,Spi1,Stat1	Maff,Stat1	0.834028
Nfkb1,Spi1,Stat1	Junb	0.818003
Nfkb1,Spi1,Stat1	E2f4	0.808946
Nfkb1,Spi1,Stat1	Irf2	0.783924
Nfkb1,Spi1,Stat1	Irf2,Stat1	0.778999
Nfkb1,Spi1,Stat1	Egr2	0.730199
Nfkb1,Spi1,Stat1	Irf2,Nfkb1	0.716195
Nfkb1,Spi1,Stat1	Nfkb1,Rel	0.530651
Nfkb1,Spi1,Stat1	Maff,Rela	0.514261
Nfkb1,Spi1,Stat1	Maff,Rel	0.503103
Nfkb1,Spi1,Stat1	E2f4,Nfkb1	0.356861
Nfkb1,Spi1,Stat1	Hif1a	0.313317
Nfkb1,Spi1,Stat1	Cebpb	0.104
Nfkb1,Spi1,Stat1	Nfkb1,Relb	-0.0327108
Nfkb1,Stat1	Junb,Stat1	0.998893
Nfkb1,Stat1	Maff	0.994774
Nfkb1,Stat1	Nfkb1,Rela	0.991267
Nfkb1,Stat1	Nfkb1,Spi1	0.990555
Nfkb1,Stat1	Nfkb1,Spi1,Stat1	0.990098
Nfkb1,Stat1	Irf4	0.989656
Nfkb1,Stat1	Nfkb1,Rel,Stat1	0.988077
Nfkb1,Stat1	Ctcf	0.987801
Nfkb1,Stat1	Irf1,Stat1	0.984986
Nfkb1,Stat1	Maff,Nfkb1,Stat1	0.975552
Nfkb1,Stat1	Irf4,Nfkb1	0.970888
Nfkb1,Stat1	Ets2,Nfkb1	0.969696
Nfkb1,Stat1	Ahr	0.964648
Nfkb1,Stat1	Ctcf,Nfkb1	0.958069
Nfkb1,Stat1	E2f1	0.956506
Nfkb1,Stat1	Egr1	0.949103
Nfkb1,Stat1	Nfkb1	0.949009
Nfkb1,Stat1	Maff,Nfkb1	0.945308
Nfkb1,Stat1	Nfkb1,Runx1	0.924317
Nfkb1,Stat1	Irf1,Nfkb1	0.904719
Nfkb1,Stat1	Maff,Stat1	0.903174
Nfkb1,Stat1	Ets2	0.902351
Nfkb1,Stat1	Junb	0.887076
Nfkb1,Stat1	E2f4	0.883296
Nfkb1,Stat1	Egr2,Nfkb1	0.866015
Nfkb1,Stat1	Irf1	0.865769
Nfkb1,Stat1	Irf4,Stat1	0.855755
Nfkb1,Stat1	Irf2	0.84847
Nfkb1,Stat1	Irf2,Nfkb1	0.806321
Nfkb1,Stat1	Atf3	0.779689
Nfkb1,Stat1	Irf2,Stat1	0.761673
Nfkb1,Stat1	Nfkb1,Rel	0.632695
Nfkb1,Stat1	Egr2	0.628549
Nfkb1,Stat1	Maff,Rela	0.60639
Nfkb1,Stat1	Maff,Rel	0.565208
Nfkb1,Stat1	E2f4,Nfkb1	0.459852
Nfkb1,Stat1	Hif1a	0.443447
Nfkb1,Stat1	Cebpb	0.199907
Nfkb1,Stat1	Nfkb1,Relb	0.101137
Nfkb1,Stat1,Stat2	Irf1,Nfkb1	0.997387
Nfkb1,Stat1,Stat2	Nfkb1,Runx1	0.988712
Nfkb1,Stat1,Stat2	Ets2	0.97886
Nfkb1,Stat1,Stat2	Ahr	0.969072
Nfkb1,Stat1,Stat2	Irf4,Nfkb1	0.966204
Nfkb1,Stat1,Stat2	Maff,Nfkb1	0.953008
Nfkb1,Stat1,Stat2	Ets2,Nfkb1	0.94687
Nfkb1,Stat1,Stat2	Irf4,Stat1	0.926456
Nfkb1,Stat1,Stat2	Ctcf	0.914216
Nfkb1,Stat1,Stat2	Egr1	0.893121
Nfkb1,Stat1,Stat2	Nfkb1,Spi1	0.891763
Nfkb1,Stat1,Stat2	Maff,Rel	0.887506
Nfkb1,Stat1,Stat2	E2f4	0.885682
Nfkb1,Stat1,Stat2	Nfkb1,Stat1	0.880405
Nfkb1,Stat1,Stat2	Irf1,Stat1	0.871941
Nfkb1,Stat1,Stat2	Maff,Stat1	0.871359
Nfkb1,Stat1,Stat2	Maff	0.870251
Nfkb1,Stat1,Stat2	Maff,Nfkb1,Stat1	0.869023
Nfkb1,Stat1,Stat2	Ctcf,Nfkb1	0.865206
Nfkb1,Stat1,Stat2	Junb,Stat1	0.861053
Nfkb1,Stat1,Stat2	Nfkb1,Spi1,Stat1	0.844073
Nfkb1,Stat1,Stat2	Irf4	0.836404
Nfkb1,Stat1,Stat2	Nfkb1,Rel,Stat1	0.835998
Nfkb1,Stat1,Stat2	Nfkb1,Rela	0.825169
Nfkb1,Stat1,Stat2	Junb	0.792429
Nfkb1,Stat1,Stat2	Irf2,Nfkb1	0.787735
Nfkb1,Stat1,Stat2	Irf1	0.732399
Nfkb1,Stat1,Stat2	Nfkb1	0.712193
Nfkb1,Stat1,Stat2	E2f1	0.704855
Nfkb1,Stat1,Stat2	Irf2	0.676111
Nfkb1,Stat1,Stat2	Cebpb	0.616479
Nfkb1,Stat1,Stat2	Hif1a	0.552599
Nfkb1,Stat1,Stat2	Nfkb1,Rel	0.533178
Nfkb1,Stat1,Stat2	Egr2,Nfkb1	0.528625
Nfkb1,Stat1,Stat2	Atf3	0.457881
Nfkb1,Stat1,Stat2	Maff,Rela	0.436275
Nfkb1,Stat1,Stat2	Nfkb1,Relb	0.407647
Nfkb1,Stat1,Stat2	Irf2,Stat1	0.366791
Nfkb1,Stat1,Stat2	Egr2	0.350405
Nfkb1,Stat1,Stat2	E2f4,Nfkb1	0.307713
Nfkb1,Stat1,Stat3	E2f4	0.978372
Nfkb1,Stat1,Stat3	Irf2,Nfkb1	0.961517
Nfkb1,Stat1,Stat3	Maff,Stat1	0.961279
Nfkb1,Stat1,Stat3	Maff,Nfkb1	0.947043
Nfkb1,Stat1,Stat3	Egr1	0.93371
Nfkb1,Stat1,Stat3	Nfkb1,Runx1	0.930256
Nfkb1,Stat1,Stat3	Junb	0.920167
Nfkb1,Stat1,Stat3	Ets2,Nfkb1	0.916332
Nfkb1,Stat1,Stat3	Ctcf,Nfkb1	0.906203
Nfkb1,Stat1,Stat3	Ahr	0.904259
Nfkb1,Stat1,Stat3	Nfkb1,Stat1,Stat2	0.895292
Nfkb1,Stat1,Stat3	Maff,Nfkb1,Stat1	0.881471
Nfkb1,Stat1,Stat3	Ctcf	0.879048
Nfkb1,Stat1,Stat3	Irf1,Nfkb1	0.873457
Nfkb1,Stat1,Stat3	Hif1a	0.862401
Nfkb1,Stat1,Stat3	Irf4,Nfkb1	0.847776
Nfkb1,Stat1,Stat3	Irf2	0.838657
Nfkb1,Stat1,Stat3	Maff	0.83086
Nfkb1,Stat1,Stat3	Nfkb1,Rel	0.826134
Nfkb1,Stat1,Stat3	Maff,Rel	0.818449
Nfkb1,Stat1,Stat3	Nfkb1,Rel,Stat1	0.816419
Nfkb1,Stat1,Stat3	Ets2	0.794802
Nfkb1,Stat1,Stat3	Nfkb1,Stat1	0.794684
Nfkb1,Stat1,Stat3	Junb,Stat1	0.765949
Nfkb1,Stat1,Stat3	Nfkb1,Spi1	0.746102
Nfkb1,Stat1,Stat3	Maff,Rela	0.738985
Nfkb1,Stat1,Stat3	Irf1,Stat1	0.710149
Nfkb1,Stat1,Stat3	Nfkb1,Rela	0.708241
Nfkb1,Stat1,Stat3	Nfkb1,Spi1,Stat1	0.705915
Nfkb1,Stat1,Stat3	Irf4	0.701269
Nfkb1,Stat1,Stat3	Nfkb1,Relb	0.684272
Nfkb1,Stat1,Stat3	Cebpb	0.680953
Nfkb1,Stat1,Stat3	Irf4,Stat1	0.667283
Nfkb1,Stat1,Stat3	E2f4,Nfkb1	0.665659
Nfkb1,Stat1,Stat3	E2f1	0.624525
Nfkb1,Stat1,Stat3	Nfkb1	0.567525
Nfkb1,Stat1,Stat3	Egr2,Nfkb1	0.447768
Nfkb1,Stat1,Stat3	Irf1	0.440996
Nfkb1,Stat1,Stat3	Irf2,Stat1	0.384347
Nfkb1,Stat1,Stat3	Atf3	0.242771
Nfkb1,Stat1,Stat3	Egr2	0.0337511
Nfkb1,Stat2	Egr1	0.998118
Nfkb1,Stat2	Maff,Stat1	0.996682
Nfkb1,Stat2	E2f4	0.993398
Nfkb1,Stat2	Ctcf,Nfkb1	0.991055
Nfkb1,Stat2	Maff,Nfkb1	0.989376
Nfkb1,Stat2	Ets2,Nfkb1	0.983276
Nfkb1,Stat2	Maff,Nfkb1,Stat1	0.982502
Nfkb1,Stat2	Junb	0.978651
Nfkb1,Stat2	Ctcf	0.975837
Nfkb1,Stat2	Ahr	0.965561
Nfkb1,Stat2	Irf2,Nfkb1	0.961925
Nfkb1,Stat2	Maff	0.956952
Nfkb1,Stat2	Nfkb1,Runx1	0.955152
Nfkb1,Stat2	Nfkb1,Stat1,Stat3	0.953883
Nfkb1,Stat2	Nfkb1,Rel,Stat1	0.951759
Nfkb1,Stat2	Nfkb1,Stat1	0.931137
Nfkb1,Stat2	Irf4,Nfkb1	0.929163
Nfkb1,Stat2	Irf2	0.928107
Nfkb1,Stat2	Junb,Stat1	0.914902
Nfkb1,Stat2	Nfkb1,Stat1,Stat2	0.900754
Nfkb1,Stat2	Irf1,Nfkb1	0.900084
Nfkb1,Stat2	Nfkb1,Spi1	0.887317
Nfkb1,Stat2	Nfkb1,Rela	0.878288
Nfkb1,Stat2	Nfkb1,Spi1,Stat1	0.870816
Nfkb1,Stat2	Irf4	0.869258
Nfkb1,Stat2	Irf1,Stat1	0.863336
Nfkb1,Stat2	Ets2	0.846753
Nfkb1,Stat2	Nfkb1,Rel	0.829539
Nfkb1,Stat2	E2f1	0.829505
Nfkb1,Stat2	Nfkb1	0.781831
Nfkb1,Stat2	Maff,Rela	0.77698
Nfkb1,Stat2	Irf4,Stat1	0.74095
Nfkb1,Stat2	Hif1a	0.738264
Nfkb1,Stat2	Egr2,Nfkb1	0.695396
Nfkb1,Stat2	Maff,Rel	0.688449
Nfkb1,Stat2	E2f4,Nfkb1	0.671619
Nfkb1,Stat2	Irf1	0.635435
Nfkb1,Stat2	Irf2,Stat1	0.631205
Nfkb1,Stat2	Atf3	0.514896
Nfkb1,Stat2	Nfkb1,Relb	0.445324
Nfkb1,Stat2	Cebpb	0.445247
Nfkb1,Stat2	Egr2	0.302927
Nfkb1,Stat3	Ctcf	0.998864
Nfkb1,Stat3	Ets2,Nfkb1	0.998187
Nfkb1,Stat3	Ahr	0.992427
Nfkb1,Stat3	Maff,Nfkb1	0.989753
Nfkb1,Stat3	Maff,Nfkb1,Stat1	0.98836
Nfkb1,Stat3	Maff	0.987952
Nfkb1,Stat3	Egr1	0.98546
Nfkb1,Stat3	Ctcf,Nfkb1	0.982625
Nfkb1,Stat3	Nfkb1,Stat1	0.982105
Nfkb1,Stat3	Irf4,Nfkb1	0.980912
Nfkb1,Stat3	Nfkb1,Stat2	0.978731
Nfkb1,Stat3	Nfkb1,Rel,Stat1	0.977277
Nfkb1,Stat3	Junb,Stat1	0.972224
Nfkb1,Stat3	Nfkb1,Runx1	0.972062
Nfkb1,Stat3	Nfkb1,Spi1	0.962411
Nfkb1,Stat3	Maff,Stat1	0.959293
Nfkb1,Stat3	E2f4	0.950706
Nfkb1,Stat3	Nfkb1,Rela	0.948697
Nfkb1,Stat3	Nfkb1,Spi1,Stat1	0.948244
Nfkb1,Stat3	Irf1,Stat1	0.947309
Nfkb1,Stat3	Irf4	0.946211
Nfkb1,Stat3	Irf1,Nfkb1	0.942696
Nfkb1,Stat3	Junb	0.932031
Nfkb1,Stat3	Nfkb1,Stat1,Stat2	0.93164
Nfkb1,Stat3	Ets2	0.917998
Nfkb1,Stat3	Nfkb1,Stat1,Stat3	0.894206
Nfkb1,Stat3	E2f1	0.893976
Nfkb1,Stat3	Irf2,Nfkb1	0.88586
Nfkb1,Stat3	Irf2	0.875409
Nfkb1,Stat3	Nfkb1	0.873094
Nfkb1,Stat3	Irf4,Stat1	0.846302
Nfkb1,Stat3	Irf1	0.77955
Nfkb1,Stat3	Egr2,Nfkb1	0.770511
Nfkb1,Stat3	Nfkb1,Rel	0.710523
Nfkb1,Stat3	Maff,Rel	0.679652
Nfkb1,Stat3	Irf2,Stat1	0.669676
Nfkb1,Stat3	Maff,Rela	0.662138
Nfkb1,Stat3	Atf3	0.647862
Nfkb1,Stat3	Hif1a	0.587019
Nfkb1,Stat3	E2f4,Nfkb1	0.530311
Nfkb1,Stat3	Egr2	0.475949
Nfkb1,Stat3	Cebpb	0.366391
Nfkb1,Stat3	Nfkb1,Relb	0.285629
Rel	Egr1	0.999707
Rel	Nfkb1,Stat2	0.999272
Rel	Ctcf,Nfkb1	0.995384
Rel	Maff,Stat1	0.994863
Rel	E2f4	0.988947
Rel	Maff,Nfkb1,Stat1	0.988791
Rel	Maff,Nfkb1	0.987758
Rel	Ets2,Nfkb1	0.984741
Rel	Nfkb1,Stat3	0.982483
Rel	Ctcf	0.981239
Rel	Junb	0.980293
Rel	Maff	0.966306
Rel	Ahr	0.96614
Rel	Nfkb1,Rel,Stat1	0.962522
Rel	Irf2,Nfkb1	0.956425
Rel	Nfkb1,Runx1	0.951074
Rel	Nfkb1,Stat1,Stat3	0.941781
Rel	Nfkb1,Stat1	0.941671
Rel	Irf2	0.934458
Rel	Irf4,Nfkb1	0.932217
Rel	Junb,Stat1	0.927119
Rel	Nfkb1,Spi1	0.898315
Rel	Irf1,Nfkb1	0.896111
Rel	Nfkb1,Stat1,Stat2	0.894149
Rel	Nfkb1,Rela	0.893367
Rel	Nfkb1,Spi1,Stat1	0.885105
Rel	Irf4	0.883987
Rel	Irf1,Stat1	0.875953
Rel	E2f1	0.849815
Rel	Ets2	0.846013
Rel	Nfkb1,Rel	0.826332
Rel	Nfkb1	0.8032
Rel	Maff,Rela	0.778773
Rel	Irf4,Stat1	0.74323
Rel	Egr2,Nfkb1	0.722271
Rel	Hif1a	0.719095
Rel	E2f4,Nfkb1	0.670402
Rel	Maff,Rel	0.665862
Rel	Irf2,Stat1	0.659223
Rel	Irf1	0.654084
Rel	Atf3	0.545224
Rel	Nfkb1,Relb	0.412921
Rel	Cebpb	0.411587
Rel	Egr2	0.33359
Rela	Hif1a	0.979733
Rela	Nfkb1,Rel	0.889889
Rela	E2f4,Nfkb1	0.885502
Rela	Nfkb1,Relb	0.870001
Rela	Maff,Rela	0.840207
Rela	Irf2,Nfkb1	0.804351
Rela	Nfkb1,Stat1,Stat3	0.74724
Rela	E2f4	0.696201
Rela	Junb	0.695511
Rela	Irf2	0.685275
Rela	Maff,Stat1	0.675123
Rela	Nfkb1,Stat2	0.615807
Rela	Rel	0.597048
Rela	Egr1	0.580075
Rela	Cebpb	0.571709
Rela	Ctcf,Nfkb1	0.557302
Rela	Maff,Nfkb1	0.530918
Rela	Egr2	-0.516215
Rela	Maff,Nfkb1,Stat1	0.497372
Rela	Ets2,Nfkb1	0.470035
Rela	Nfkb1,Runx1	0.454233
Rela	Nfkb1,Stat3	0.441262
Rela	Ctcf	0.4312
Rela	Maff,Rel	0.428924
Rela	Ahr	0.417275
Rela	Nfkb1,Rel,Stat1	0.402585
Rela	Maff	0.386745
Rela	Nfkb1,Stat1,Stat2	0.376297
Rela	Irf1,Nfkb1	0.329276
Rela	Irf4,Nfkb1	0.302504
Rela	Nfkb1,Stat1	0.297437
Rela	Junb,Stat1	0.263136
Rela	Atf3	-0.253647
Rela	Irf1	-0.216282
Rela	Nfkb1,Rela	0.191527
Rela	Ets2	0.19061
Rela	Nfkb1,Spi1	0.183916
Rela	E2f1	0.181085
Rela	Irf4	0.16284
Rela	Nfkb1,Spi1,Stat1	0.162448
Rela	Irf2,Stat1	0.161901
Rela	Irf1,Stat1	0.136189
Rela	Egr2,Nfkb1	0.0618045
Rela	Nfkb1	0.0549011
Rela	Irf4,Stat1	0.00377253
Rela,Stat1	Nfkb1,Runx1	0.994517
Rela,Stat1	Maff,Nfkb1	0.988175
Rela,Stat1	Ahr	0.979765
Rela,Stat1	Nfkb1,Stat1,Stat2	0.978372
Rela,Stat1	Ets2,Nfkb1	0.975403
Rela,Stat1	Irf1,Nfkb1	0.971088
Rela,Stat1	Nfkb1,Stat2	0.964857
Rela,Stat1	Nfkb1,Stat1,Stat3	0.96314
Rela,Stat1	E2f4	0.961755
Rela,Stat1	Nfkb1,Stat3	0.960449
Rela,Stat1	Rel	0.958007
Rela,Stat1	Egr1	0.955067
Rela,Stat1	Irf4,Nfkb1	0.954748
Rela,Stat1	Maff,Stat1	0.950464
Rela,Stat1	Ctcf	0.946558
Rela,Stat1	Ctcf,Nfkb1	0.93139
Rela,Stat1	Ets2	0.927936
Rela,Stat1	Maff,Nfkb1,Stat1	0.924873
Rela,Stat1	Maff	0.906144
Rela,Stat1	Irf2,Nfkb1	0.898035
Rela,Stat1	Nfkb1,Stat1	0.895871
Rela,Stat1	Junb	0.893618
Rela,Stat1	Nfkb1,Rel,Stat1	0.882994
Rela,Stat1	Nfkb1,Spi1	0.878693
Rela,Stat1	Junb,Stat1	0.874221
Rela,Stat1	Irf1,Stat1	0.853057
Rela,Stat1	Maff,Rel	0.848227
Rela,Stat1	Irf4,Stat1	0.84155
Rela,Stat1	Nfkb1,Spi1,Stat1	0.838979
Rela,Stat1	Irf4	0.833331
Rela,Stat1	Nfkb1,Rela	0.831367
Rela,Stat1	Irf2	0.798648
Rela,Stat1	E2f1	0.734122
Rela,Stat1	Nfkb1	0.711689
Rela,Stat1	Nfkb1,Rel	0.696334
Rela,Stat1	Hif1a	0.694462
Rela,Stat1	Irf1	0.654329
Rela,Stat1	Cebpb	0.610933
Rela,Stat1	Maff,Rela	0.609673
Rela,Stat1	Egr2,Nfkb1	0.562563
Rela,Stat1	Rela	0.541831
Rela,Stat1	Nfkb1,Relb	0.501359
Rela,Stat1	E2f4,Nfkb1	0.497357
Rela,Stat1	Irf2,Stat1	0.445032
Rela,Stat1	Atf3	0.428357
Rela,Stat1	Egr2	0.266188
Rela,Stat3	Irf2,Nfkb1	0.997786
Rela,Stat3	E2f4	0.969984
Rela,Stat3	Junb	0.968278
Rela,Stat3	Maff,Stat1	0.966004
Rela,Stat3	Nfkb1,Stat1,Stat3	0.957078
Rela,Stat3	Nfkb1,Rel	0.953235
Rela,Stat3	Nfkb1,Stat2	0.942276
Rela,Stat3	Irf2	0.936689
Rela,Stat3	Rel	0.935118
Rela,Stat3	Egr1	0.927693
Rela,Stat3	Ctcf,Nfkb1	0.916262
Rela,Stat3	Hif1a	0.912803
Rela,Stat3	Maff,Rela	0.902491
Rela,Stat3	Maff,Nfkb1	0.894839
Rela,Stat3	Maff,Nfkb1,Stat1	0.885618
Rela,Stat3	Rela,Stat1	0.876578
Rela,Stat3	Ets2,Nfkb1	0.866903
Rela,Stat3	Nfkb1,Stat3	0.853741
Rela,Stat3	E2f4,Nfkb1	0.849899
Rela,Stat3	Ctcf	0.849441
Rela,Stat3	Rela	0.842059
Rela,Stat3	Nfkb1,Runx1	0.8335
Rela,Stat3	Ahr	0.829646
Rela,Stat3	Nfkb1,Rel,Stat1	0.827685
Rela,Stat3	Maff	0.821862
Rela,Stat3	Nfkb1,Stat1	0.765204
Rela,Stat3	Nfkb1,Stat1,Stat2	0.758202
Rela,Stat3	Irf4,Nfkb1	0.756023
Rela,Stat3	Junb,Stat1	0.740963
Rela,Stat3	Irf1,Nfkb1	0.739632
Rela,Stat3	Nfkb1,Rela	0.687669
Rela,Stat3	Nfkb1,Spi1	0.684523
Rela,Stat3	Nfkb1,Spi1,Stat1	0.66823
Rela,Stat3	Irf4	0.667988
Rela,Stat3	E2f1	0.657858
Rela,Stat3	Nfkb1,Relb	0.651042
Rela,Stat3	Irf1,Stat1	0.648885
Rela,Stat3	Ets2	0.644851
Rela,Stat3	Maff,Rel	0.620819
Rela,Stat3	Nfkb1	0.569598
Rela,Stat3	Irf2,Stat1	0.5289
Rela,Stat3	Egr2,Nfkb1	0.523375
Rela,Stat3	Cebpb	0.51145
Rela,Stat3	Irf4,Stat1	0.492954
Rela,Stat3	Irf1	0.344146
Rela,Stat3	Atf3	0.263441
Rela,Stat3	Egr2	0.00294779
Relb	Junb	0.995265
Relb	Irf2	0.990105
Relb	Ctcf,Nfkb1	0.984193
Relb	Maff,Stat1	0.975475
Relb	Maff,Nfkb1,Stat1	0.974814
Relb	Egr1	0.974783
Relb	Rel	0.973994
Relb	Nfkb1,Stat2	0.968656
Relb	E2f4	0.958283
Relb	Irf2,Nfkb1	0.958264
Relb	Nfkb1,Rel,Stat1	0.957446
Relb	Maff	0.945393
Relb	Ctcf	0.942209
Relb	Rela,Stat3	0.941101
Relb	Nfkb1,Stat3	0.934356
Relb	Ets2,Nfkb1	0.928424
Relb	Maff,Nfkb1	0.927188
Relb	Nfkb1,Stat1	0.907198
Relb	Nfkb1,Rel	0.898781
Relb	Junb,Stat1	0.89742
Relb	Ahr	0.891256
Relb	Maff,Rela	0.882292
Relb	Nfkb1,Stat1,Stat3	0.881599
Relb	E2f1	0.869971
Relb	Nfkb1,Rela	0.869626
Relb	Rela,Stat1	0.869371
Relb	Nfkb1,Runx1	0.857108
Relb	Irf4	0.850944
Relb	Nfkb1,Spi1,Stat1	0.848519
Relb	Irf4,Nfkb1	0.847319
Relb	Nfkb1,Spi1	0.841722
Relb	Irf1,Stat1	0.82121
Relb	Nfkb1	0.802332
Relb	E2f4,Nfkb1	0.789259
Relb	Egr2,Nfkb1	0.780604
Relb	Irf1,Nfkb1	0.776402
Relb	Nfkb1,Stat1,Stat2	0.770252
Relb	Irf2,Stat1	0.769958
Relb	Hif1a	0.726763
Relb	Ets2	0.717914
Relb	Rela	0.64001
Relb	Irf4,Stat1	0.601717
Relb	Irf1	0.582462
Relb	Atf3	0.569794
Relb	Maff,Rel	0.491567
Relb	Nfkb1,Relb	0.356984
Relb	Egr2	0.325478
Relb	Cebpb	0.255509
Rel,Rela	Nfkb1,Stat3	0.999192
Rel,Rela	Ets2,Nfkb1	0.998502
Rel,Rela	Ctcf	0.996637
Rel,Rela	Ahr	0.99631
Rel,Rela	Maff,Nfkb1	0.990293
Rel,Rela	Irf4,Nfkb1	0.987503
Rel,Rela	Maff	0.98315
Rel,Rela	Maff,Nfkb1,Stat1	0.981452
Rel,Rela	Nfkb1,Stat1	0.980354
Rel,Rela	Egr1	0.979675
Rel,Rela	Nfkb1,Runx1	0.9789
Rel,Rela	Rel	0.976748
Rel,Rela	Ctcf,Nfkb1	0.974769
Rel,Rela	Nfkb1,Stat2	0.973619
Rel,Rela	Junb,Stat1	0.970024
Rel,Rela	Nfkb1,Rel,Stat1	0.969761
Rel,Rela	Rela,Stat1	0.965706
Rel,Rela	Nfkb1,Spi1	0.965411
Rel,Rela	Irf1,Nfkb1	0.955034
Rel,Rela	Maff,Stat1	0.951903
Rel,Rela	Irf1,Stat1	0.950487
Rel,Rela	Nfkb1,Spi1,Stat1	0.948174
Rel,Rela	Nfkb1,Rela	0.94624
Rel,Rela	Irf4	0.945559
Rel,Rela	E2f4	0.945052
Rel,Rela	Nfkb1,Stat1,Stat2	0.944325
Rel,Rela	Ets2	0.933045
Rel,Rela	Relb	0.919848
Rel,Rela	Junb	0.918892
Rel,Rela	Nfkb1,Stat1,Stat3	0.893301
Rel,Rela	E2f1	0.884589
Rel,Rela	Irf2,Nfkb1	0.8742
Rel,Rela	Nfkb1	0.86839
Rel,Rela	Irf4,Stat1	0.865544
Rel,Rela	Irf2	0.855882
Rel,Rela	Rela,Stat3	0.841229
Rel,Rela	Irf1	0.789404
Rel,Rela	Egr2,Nfkb1	0.756423
Rel,Rela	Maff,Rel	0.701523
Rel,Rela	Nfkb1,Rel	0.687272
Rel,Rela	Irf2,Stat1	0.646525
Rel,Rela	Atf3	0.642711
Rel,Rela	Maff,Rela	0.634393
Rel,Rela	Hif1a	0.57438
Rel,Rela	E2f4,Nfkb1	0.500288
Rel,Rela	Egr2	0.479349
Rel,Rela	Rela	0.423314
Rel,Rela	Cebpb	0.385577
Rel,Rela	Nfkb1,Relb	0.286014
Rel,Stat1	Nfkb1,Runx1	0.99941
Rel,Stat1	Ahr	0.995874
Rel,Stat1	Rela,Stat1	0.992002
Rel,Stat1	Maff,Nfkb1	0.990222
Rel,Stat1	Ets2,Nfkb1	0.988061
Rel,Stat1	Irf1,Nfkb1	0.986392
Rel,Stat1	Rel,Rela	0.985213
Rel,Stat1	Nfkb1,Stat1,Stat2	0.984874
Rel,Stat1	Irf4,Nfkb1	0.984633
Rel,Stat1	Nfkb1,Stat3	0.979172
Rel,Stat1	Ctcf	0.968505
Rel,Stat1	Ets2	0.959629
Rel,Stat1	Nfkb1,Stat2	0.959471
Rel,Stat1	Egr1	0.956723
Rel,Stat1	Rel	0.956669
Rel,Stat1	E2f4	0.941913
Rel,Stat1	Maff,Nfkb1,Stat1	0.941192
Rel,Stat1	Ctcf,Nfkb1	0.938922
Rel,Stat1	Maff	0.937292
Rel,Stat1	Nfkb1,Stat1	0.936857
Rel,Stat1	Maff,Stat1	0.936817
Rel,Stat1	Nfkb1,Spi1	0.930048
Rel,Stat1	Nfkb1,Stat1,Stat3	0.924513
Rel,Stat1	Junb,Stat1	0.920301
Rel,Stat1	Nfkb1,Rel,Stat1	0.914032
Rel,Stat1	Irf1,Stat1	0.910399
Rel,Stat1	Nfkb1,Spi1,Stat1	0.896234
Rel,Stat1	Irf4,Stat1	0.891308
Rel,Stat1	Irf4	0.891058
Rel,Stat1	Nfkb1,Rela	0.886994
Rel,Stat1	Junb	0.881405
Rel,Stat1	Relb	0.867782
Rel,Stat1	Irf2,Nfkb1	0.862827
Rel,Stat1	Rela,Stat3	0.833664
Rel,Stat1	Maff,Rel	0.813205
Rel,Stat1	E2f1	0.795092
Rel,Stat1	Irf2	0.790915
Rel,Stat1	Nfkb1	0.785003
Rel,Stat1	Irf1	0.744426
Rel,Stat1	Nfkb1,Rel	0.646506
Rel,Stat1	Egr2,Nfkb1	0.637305
Rel,Stat1	Hif1a	0.606716
Rel,Stat1	Maff,Rela	0.568946
Rel,Stat1	Atf3	0.531192
Rel,Stat1	Cebpb	0.529339
Rel,Stat1	Irf2,Stat1	0.506273
Rel,Stat1	Rela	0.444657
Rel,Stat1	E2f4,Nfkb1	0.440767
Rel,Stat1	Nfkb1,Relb	0.388678
Rel,Stat1	Egr2	0.384953
Rel,Stat2	Nfkb1,Rel	0.999127
Rel,Stat2	Maff,Rela	0.980456
Rel,Stat2	E2f4,Nfkb1	0.963388
Rel,Stat2	Rela,Stat3	0.959912
Rel,Stat2	Irf2,Nfkb1	0.946552
Rel,Stat2	Irf2	0.928753
Rel,Stat2	Hif1a	0.920231
Rel,Stat2	Junb	0.914918
Rel,Stat2	Rela	0.9039
Rel,Stat2	Relb	0.893582
Rel,Stat2	Maff,Stat1	0.874685
Rel,Stat2	E2f4	0.870701
Rel,Stat2	Nfkb1,Stat1,Stat3	0.841093
Rel,Stat2	Nfkb1,Stat2	0.833016
Rel,Stat2	Rel	0.828282
Rel,Stat2	Ctcf,Nfkb1	0.820402
Rel,Stat2	Egr1	0.820159
Rel,Stat2	Maff,Nfkb1,Stat1	0.781621
Rel,Stat2	Maff,Nfkb1	0.748869
Rel,Stat2	Nfkb1,Rel,Stat1	0.72616
Rel,Stat2	Ets2,Nfkb1	0.71908
Rel,Stat2	Ctcf	0.714952
Rel,Stat2	Nfkb1,Stat3	0.711221
Rel,Stat2	Rela,Stat1	0.708554
Rel,Stat2	Maff	0.70258
Rel,Stat2	Rel,Rela	0.689034
Rel,Stat2	Ahr	0.660711
Rel,Stat2	Rel,Stat1	0.655277
Rel,Stat2	Nfkb1,Runx1	0.651959
Rel,Stat2	Nfkb1,Relb	0.628766
Rel,Stat2	Nfkb1,Stat1	0.626716
Rel,Stat2	Junb,Stat1	0.605621
Rel,Stat2	E2f1	0.573875
Rel,Stat2	Irf4,Nfkb1	0.570001
Rel,Stat2	Irf2,Stat1	0.559267
Rel,Stat2	Nfkb1,Rela	0.555454
Rel,Stat2	Nfkb1,Stat1,Stat2	0.547282
Rel,Stat2	Irf1,Nfkb1	0.527545
Rel,Stat2	Irf4	0.524967
Rel,Stat2	Nfkb1,Spi1,Stat1	0.521533
Rel,Stat2	Nfkb1,Spi1	0.518575
Rel,Stat2	Irf1,Stat1	0.482923
Rel,Stat2	Egr2,Nfkb1	0.482622
Rel,Stat2	Nfkb1	0.458359
Rel,Stat2	Ets2	0.417073
Rel,Stat2	Maff,Rel	0.399101
Rel,Stat2	Cebpb	0.359534
Rel,Stat2	Irf4,Stat1	0.247073
Rel,Stat2	Atf3	0.18173
Rel,Stat2	Irf1	0.156338
Rel,Stat2	Egr2	-0.108046
Rel,Stat3	Nfkb1,Stat1,Stat3	0.996599
Rel,Stat3	Rela,Stat1	0.98202
Rel,Stat3	E2f4	0.981484
Rel,Stat3	Maff,Nfkb1	0.967486
Rel,Stat3	Maff,Stat1	0.966198
Rel,Stat3	Nfkb1,Stat2	0.965381
Rel,Stat3	Nfkb1,Runx1	0.957318
Rel,Stat3	Rel	0.954871
Rel,Stat3	Rel,Stat1	0.952598
Rel,Stat3	Irf2,Nfkb1	0.950298
Rel,Stat3	Egr1	0.948342
Rel,Stat3	Ets2,Nfkb1	0.942152
Rel,Stat3	Rela,Stat3	0.940568
Rel,Stat3	Ahr	0.934849
Rel,Stat3	Nfkb1,Stat1,Stat2	0.927512
Rel,Stat3	Rel,Rela	0.923066
Rel,Stat3	Nfkb1,Stat3	0.922174
Rel,Stat3	Ctcf,Nfkb1	0.921968
Rel,Stat3	Junb	0.920271
Rel,Stat3	Irf1,Nfkb1	0.910076
Rel,Stat3	Ctcf	0.907398
Rel,Stat3	Maff,Nfkb1,Stat1	0.902658
Rel,Stat3	Irf4,Nfkb1	0.887543
Rel,Stat3	Relb	0.885973
Rel,Stat3	Maff	0.861447
Rel,Stat3	Nfkb1,Rel,Stat1	0.844372
Rel,Stat3	Ets2	0.84168
Rel,Stat3	Irf2	0.83438
Rel,Stat3	Nfkb1,Stat1	0.832845
Rel,Stat3	Maff,Rel	0.832695
Rel,Stat3	Hif1a	0.817806
Rel,Stat3	Rel,Stat2	0.808114
Rel,Stat3	Junb,Stat1	0.806127
Rel,Stat3	Nfkb1,Rel	0.793971
Rel,Stat3	Nfkb1,Spi1	0.79333
Rel,Stat3	Irf1,Stat1	0.760298
Rel,Stat3	Nfkb1,Spi1,Stat1	0.753199
Rel,Stat3	Nfkb1,Rela	0.752618
Rel,Stat3	Irf4	0.748246
Rel,Stat3	Irf4,Stat1	0.725675
Rel,Stat3	Maff,Rela	0.706612
Rel,Stat3	Rela	0.690406
Rel,Stat3	E2f1	0.664522
Rel,Stat3	Cebpb	0.663099
Rel,Stat3	Nfkb1,Relb	0.632577
Rel,Stat3	E2f4,Nfkb1	0.62068
Rel,Stat3	Nfkb1	0.617515
Rel,Stat3	Irf1	0.510487
Rel,Stat3	Egr2,Nfkb1	0.488322
Rel,Stat3	Irf2,Stat1	0.408162
Rel,Stat3	Atf3	0.303127
Rel,Stat3	Egr2	0.106422
Runx1	Nfkb1,Stat1	0.998429
Runx1	Junb,Stat1	0.997665
Runx1	Nfkb1,Spi1	0.996578
Runx1	Nfkb1,Spi1,Stat1	0.99343
Runx1	Irf4	0.992369
Runx1	Irf1,Stat1	0.992293
Runx1	Nfkb1,Rela	0.991426
Runx1	Maff	0.987852
Runx1	Ctcf	0.982448
Runx1	Rel,Rela	0.978298
Runx1	Nfkb1,Stat3	0.977949
Runx1	Nfkb1,Rel,Stat1	0.977897
Runx1	Irf4,Nfkb1	0.977676
Runx1	Ets2,Nfkb1	0.965932
Runx1	Ahr	0.965827
Runx1	Maff,Nfkb1,Stat1	0.96365
Runx1	Nfkb1	0.949778
Runx1	E2f1	0.949435
Runx1	Ctcf,Nfkb1	0.943617
Runx1	Maff,Nfkb1	0.940145
Runx1	Rel,Stat1	0.939426
Runx1	Egr1	0.936201
Runx1	Rel	0.92836
Runx1	Nfkb1,Runx1	0.927395
Runx1	Ets2	0.920122
Runx1	Nfkb1,Stat2	0.917951
Runx1	Irf1,Nfkb1	0.916371
Runx1	Rela,Stat1	0.895
Runx1	Nfkb1,Stat1,Stat2	0.891117
Runx1	Irf1	0.887578
Runx1	Maff,Stat1	0.88599
Runx1	Relb	0.883464
Runx1	Irf4,Stat1	0.882018
Runx1	E2f4	0.867272
Runx1	Junb	0.863295
Runx1	Egr2,Nfkb1	0.856228
Runx1	Rel,Stat3	0.823412
Runx1	Irf2	0.817992
Runx1	Atf3	0.786118
Runx1	Nfkb1,Stat1,Stat3	0.781739
Runx1	Irf2,Nfkb1	0.780887
Runx1	Irf2,Stat1	0.73928
Runx1	Rela,Stat3	0.737679
Runx1	Egr2	0.649049
Runx1	Nfkb1,Rel	0.591859
Runx1	Rel,Stat2	0.58661
Runx1	Maff,Rel	0.581917
Runx1	Maff,Rela	0.561863
Runx1	E2f4,Nfkb1	0.410791
Runx1	Hif1a	0.410133
Runx1	Rela	0.257031
Runx1	Cebpb	0.20772
Runx1	Nfkb1,Relb	0.0815006
Runx1,Stat1	Ctcf,Nfkb1	0.999241
Runx1,Stat1	Egr1	0.998233
Runx1,Stat1	Maff,Nfkb1,Stat1	0.997785
Runx1,Stat1	Rel	0.996527
Runx1,Stat1	Nfkb1,Stat2	0.992714
Runx1,Stat1	Ctcf	0.990693
Runx1,Stat1	Nfkb1,Stat3	0.988822
Runx1,Stat1	Ets2,Nfkb1	0.986303
Runx1,Stat1	Maff,Stat1	0.984516
Runx1,Stat1	Maff	0.983692
Runx1,Stat1	Rel,Rela	0.982506
Runx1,Stat1	Maff,Nfkb1	0.982189
Runx1,Stat1	Nfkb1,Rel,Stat1	0.981763
Runx1,Stat1	Relb	0.976674
Runx1,Stat1	Junb	0.97501
Runx1,Stat1	E2f4	0.973364
Runx1,Stat1	Ahr	0.967588
Runx1,Stat1	Nfkb1,Stat1	0.96353
Runx1,Stat1	Junb,Stat1	0.952728
Runx1,Stat1	Rel,Stat1	0.951351
Runx1,Stat1	Runx1	0.95109
Runx1,Stat1	Nfkb1,Runx1	0.9432
Runx1,Stat1	Rela,Stat1	0.942746
Runx1,Stat1	Irf4,Nfkb1	0.94102
Runx1,Stat1	Irf2	0.936888
Runx1,Stat1	Irf2,Nfkb1	0.935194
Runx1,Stat1	Rel,Stat3	0.928648
Runx1,Stat1	Nfkb1,Rela	0.925636
Runx1,Stat1	Nfkb1,Spi1	0.923929
Runx1,Stat1	Nfkb1,Spi1,Stat1	0.916822
Runx1,Stat1	Irf4	0.91643
Runx1,Stat1	Nfkb1,Stat1,Stat3	0.910871
Runx1,Stat1	Rela,Stat3	0.909574
Runx1,Stat1	Irf1,Stat1	0.905513
Runx1,Stat1	Irf1,Nfkb1	0.89157
Runx1,Stat1	E2f1	0.890729
Runx1,Stat1	Nfkb1,Stat1,Stat2	0.88361
Runx1,Stat1	Ets2	0.850647
Runx1,Stat1	Nfkb1	0.84923
Runx1,Stat1	Nfkb1,Rel	0.804499
Runx1,Stat1	Rel,Stat2	0.803431
Runx1,Stat1	Egr2,Nfkb1	0.776347
Runx1,Stat1	Maff,Rela	0.766368
Runx1,Stat1	Irf4,Stat1	0.757444
Runx1,Stat1	Irf2,Stat1	0.711217
Runx1,Stat1	Irf1	0.701903
Runx1,Stat1	Hif1a	0.665687
Runx1,Stat1	E2f4,Nfkb1	0.649913
Runx1,Stat1	Maff,Rel	0.623184
Runx1,Stat1	Atf3	0.612621
Runx1,Stat1	Rela	0.541987
Runx1,Stat1	Egr2	0.406837
Runx1,Stat1	Cebpb	0.341949
Runx1,Stat1	Nfkb1,Relb	0.336073
Spi1	Nfkb1,Rel,Stat1	0.99875
Spi1	Maff	0.997378
Spi1	Nfkb1,Stat1	0.992685
Spi1	Junb,Stat1	0.992455
Spi1	Maff,Nfkb1,Stat1	0.98586
Spi1	Nfkb1,Rela	0.984796
Spi1	Runx1	0.98463
Spi1	Ctcf	0.983706
Spi1	Irf4	0.977691
Spi1	Nfkb1,Spi1,Stat1	0.976457
Spi1	Nfkb1,Stat3	0.974165
Spi1	Runx1,Stat1	0.972896
Spi1	Ctcf,Nfkb1	0.972117
Spi1	E2f1	0.970287
Spi1	Nfkb1,Spi1	0.968393
Spi1	Rel,Rela	0.967597
Spi1	Irf1,Stat1	0.96181
Spi1	Ets2,Nfkb1	0.959101
Spi1	Egr1	0.95765
Spi1	Rel	0.950408
Spi1	Nfkb1	0.947947
Spi1	Ahr	0.943273
Spi1	Relb	0.942111
Spi1	Irf4,Nfkb1	0.94024
Spi1	Nfkb1,Stat2	0.938493
Spi1	Maff,Nfkb1	0.935214
Spi1	Junb	0.919087
Spi1	Maff,Stat1	0.918231
Spi1	Rel,Stat1	0.910094
Spi1	Irf2	0.899244
Spi1	Nfkb1,Runx1	0.895593
Spi1	E2f4	0.893968
Spi1	Egr2,Nfkb1	0.893208
Spi1	Rela,Stat1	0.873211
Spi1	Irf1,Nfkb1	0.859026
Spi1	Ets2	0.847222
Spi1	Irf2,Nfkb1	0.836749
Spi1	Nfkb1,Stat1,Stat2	0.834693
Spi1	Rel,Stat3	0.825527
Spi1	Irf1	0.82103
Spi1	Irf2,Stat1	0.817705
Spi1	Rela,Stat3	0.799195
Spi1	Nfkb1,Stat1,Stat3	0.793822
Spi1	Irf4,Stat1	0.787054
Spi1	Atf3	0.778783
Spi1	Nfkb1,Rel	0.700119
Spi1	Rel,Stat2	0.691367
Spi1	Maff,Rela	0.686472
Spi1	Egr2	0.602346
Spi1	E2f4,Nfkb1	0.549359
Spi1	Maff,Rel	0.498921
Spi1	Hif1a	0.484663
Spi1	Rela	0.356429
Spi1	Cebpb	0.148924
Spi1	Nfkb1,Relb	0.109219
Spi1,Stat1	E2f1	0.998031
Spi1,Stat1	Nfkb1	0.996254
Spi1,Stat1	Nfkb1,Rela	0.986485
Spi1,Stat1	Irf4	0.981422
Spi1,Stat1	Nfkb1,Spi1,Stat1	0.978254
Spi1,Stat1	Junb,Stat1	0.972261
Spi1,Stat1	Egr2,Nfkb1	0.968701
Spi1,Stat1	Spi1	0.967238
Spi1,Stat1	Nfkb1,Stat1	0.960719
Spi1,Stat1	Irf1,Stat1	0.959608
Spi1,Stat1	Runx1	0.95715
Spi1,Stat1	Nfkb1,Rel,Stat1	0.955368
Spi1,Stat1	Nfkb1,Spi1	0.952875
Spi1,Stat1	Maff	0.949385
Spi1,Stat1	Ctcf	0.912933
Spi1,Stat1	Atf3	0.91214
Spi1,Stat1	Maff,Nfkb1,Stat1	0.911411
Spi1,Stat1	Nfkb1,Stat3	0.895046
Spi1,Stat1	Irf1	0.894127
Spi1,Stat1	Irf2,Stat1	0.890376
Spi1,Stat1	Rel,Rela	0.887983
Spi1,Stat1	Runx1,Stat1	0.882431
Spi1,Stat1	Ctcf,Nfkb1	0.882297
Spi1,Stat1	Irf4,Nfkb1	0.875568
Spi1,Stat1	Ets2,Nfkb1	0.866775
Spi1,Stat1	Ahr	0.853711
Spi1,Stat1	Egr1	0.853202
Spi1,Stat1	Relb	0.848756
Spi1,Stat1	Rel	0.84035
Spi1,Stat1	Maff,Nfkb1	0.822696
Spi1,Stat1	Nfkb1,Stat2	0.820086
Spi1,Stat1	Irf2	0.807311
Spi1,Stat1	Junb	0.80329
Spi1,Stat1	Rel,Stat1	0.803275
Spi1,Stat1	Maff,Stat1	0.788843
Spi1,Stat1	Nfkb1,Runx1	0.782443
Spi1,Stat1	Ets2	0.782323
Spi1,Stat1	Egr2	0.775904
Spi1,Stat1	Irf1,Nfkb1	0.762554
Spi1,Stat1	Irf4,Stat1	0.760573
Spi1,Stat1	E2f4	0.751106
Spi1,Stat1	Rela,Stat1	0.738134
Spi1,Stat1	Nfkb1,Stat1,Stat2	0.721734
Spi1,Stat1	Irf2,Nfkb1	0.679151
Spi1,Stat1	Rel,Stat3	0.658518
Spi1,Stat1	Rela,Stat3	0.631312
Spi1,Stat1	Nfkb1,Stat1,Stat3	0.614341
Spi1,Stat1	Maff,Rela	0.565399
Spi1,Stat1	Nfkb1,Rel	0.549547
Spi1,Stat1	Rel,Stat2	0.532522
Spi1,Stat1	E2f4,Nfkb1	0.415495
Spi1,Stat1	Maff,Rel	0.321622
Spi1,Stat1	Hif1a	0.25993
Spi1,Stat1	Nfkb1,Relb	-0.146483
Spi1,Stat1	Rela	0.137196
Spi1,Stat1	Cebpb	-0.0798328
Spi1,Stat2	Maff,Stat1	0.998031
Spi1,Stat2	Rel	0.997255
Spi1,Stat2	Nfkb1,Stat2	0.996682
Spi1,Stat2	Egr1	0.996229
Spi1,Stat2	Ctcf,Nfkb1	0.993521
Spi1,Stat2	Runx1,Stat1	0.992015
Spi1,Stat2	Junb	0.991999
Spi1,Stat2	E2f4	0.99122
Spi1,Stat2	Relb	0.98498
Spi1,Stat2	Maff,Nfkb1,Stat1	0.983182
Spi1,Stat2	Maff,Nfkb1	0.974686
Spi1,Stat2	Irf2,Nfkb1	0.972389
Spi1,Stat2	Ets2,Nfkb1	0.969175
Spi1,Stat2	Ctcf	0.967071
Spi1,Stat2	Nfkb1,Stat3	0.967011
Spi1,Stat2	Rel,Rela	0.958671
Spi1,Stat2	Irf2	0.955218
Spi1,Stat2	Rela,Stat3	0.954718
Spi1,Stat2	Nfkb1,Rel,Stat1	0.954165
Spi1,Stat2	Maff	0.953741
Spi1,Stat2	Rel,Stat3	0.950174
Spi1,Stat2	Ahr	0.944428
Spi1,Stat2	Nfkb1,Stat1,Stat3	0.942467
Spi1,Stat2	Rela,Stat1	0.940825
Spi1,Stat2	Spi1	0.939169
Spi1,Stat2	Rel,Stat1	0.933979
Spi1,Stat2	Nfkb1,Runx1	0.928077
Spi1,Stat2	Nfkb1,Stat1	0.922089
Spi1,Stat2	Junb,Stat1	0.907014
Spi1,Stat2	Runx1	0.904807
Spi1,Stat2	Irf4,Nfkb1	0.903052
Spi1,Stat2	Nfkb1,Rela	0.871467
Spi1,Stat2	Nfkb1,Spi1	0.869207
Spi1,Stat2	Rel,Stat2	0.866683
Spi1,Stat2	Nfkb1,Rel	0.865442
Spi1,Stat2	Irf1,Nfkb1	0.862572
Spi1,Stat2	Nfkb1,Stat1,Stat2	0.862489
Spi1,Stat2	Nfkb1,Spi1,Stat1	0.859228
Spi1,Stat2	Irf4	0.858882
Spi1,Stat2	Irf1,Stat1	0.845216
Spi1,Stat2	E2f1	0.837537
Spi1,Stat2	Spi1,Stat1	0.823515
Spi1,Stat2	Maff,Rela	0.822824
Spi1,Stat2	Ets2	0.804504
Spi1,Stat2	Nfkb1	0.781001
Spi1,Stat2	Hif1a	0.753584
Spi1,Stat2	E2f4,Nfkb1	0.723499
Spi1,Stat2	Egr2,Nfkb1	0.71493
Spi1,Stat2	Irf4,Stat1	0.691659
Spi1,Stat2	Irf2,Stat1	0.670084
Spi1,Stat2	Rela	0.643618
Spi1,Stat2	Maff,Rel	0.634162
Spi1,Stat2	Irf1	0.606941
Spi1,Stat2	Atf3	0.518765
Spi1,Stat2	Nfkb1,Relb	0.437957
Spi1,Stat2	Cebpb	0.399595
Spi1,Stat2	Egr2	0.292305
Spi1,Stat3	Irf4,Nfkb1	0.996512
Spi1,Stat3	Irf1,Nfkb1	0.99272
Spi1,Stat3	Ets2	0.988933
Spi1,Stat3	Ahr	0.98805
Spi1,Stat3	Rel,Stat1	0.987181
Spi1,Stat3	Nfkb1,Runx1	0.984698
Spi1,Stat3	Nfkb1,Stat1,Stat2	0.982503
Spi1,Stat3	Rel,Rela	0.97599
Spi1,Stat3	Ets2,Nfkb1	0.970612
Spi1,Stat3	Nfkb1,Stat3	0.966499
Spi1,Stat3	Maff,Nfkb1	0.961827
Spi1,Stat3	Rela,Stat1	0.961083
Spi1,Stat3	Nfkb1,Spi1	0.960225
Spi1,Stat3	Runx1	0.957333
Spi1,Stat3	Ctcf	0.957124
Spi1,Stat3	Irf4,Stat1	0.949275
Spi1,Stat3	Irf1,Stat1	0.947872
Spi1,Stat3	Nfkb1,Stat1	0.94754
Spi1,Stat3	Junb,Stat1	0.93614
Spi1,Stat3	Maff	0.932204
Spi1,Stat3	Nfkb1,Spi1,Stat1	0.928415
Spi1,Stat3	Irf4	0.922894
Spi1,Stat3	Runx1,Stat1	0.919231
Spi1,Stat3	Egr1	0.917977
Spi1,Stat3	Maff,Nfkb1,Stat1	0.916563
Spi1,Stat3	Rel	0.914827
Spi1,Stat3	Nfkb1,Stat2	0.914325
Spi1,Stat3	Nfkb1,Rela	0.913591
Spi1,Stat3	Spi1	0.908891
Spi1,Stat3	Nfkb1,Rel,Stat1	0.904845
Spi1,Stat3	Ctcf,Nfkb1	0.90338
Spi1,Stat3	Rel,Stat3	0.892579
Spi1,Stat3	Spi1,Stat2	0.882478
Spi1,Stat3	E2f4	0.881025
Spi1,Stat3	Maff,Stat1	0.879652
Spi1,Stat3	Nfkb1,Stat1,Stat3	0.852485
Spi1,Stat3	Spi1,Stat1	0.834629
Spi1,Stat3	Irf1	0.833591
Spi1,Stat3	Nfkb1	0.829723
Spi1,Stat3	E2f1	0.818233
Spi1,Stat3	Junb	0.817528
Spi1,Stat3	Relb	0.813246
Spi1,Stat3	Maff,Rel	0.788164
Spi1,Stat3	Irf2,Nfkb1	0.777685
Spi1,Stat3	Rela,Stat3	0.739781
Spi1,Stat3	Irf2	0.723566
Spi1,Stat3	Egr2,Nfkb1	0.671921
Spi1,Stat3	Atf3	0.614576
Spi1,Stat3	Rel,Stat2	0.539235
Spi1,Stat3	Nfkb1,Rel	0.532555
Spi1,Stat3	Irf2,Stat1	0.514952
Spi1,Stat3	Egr2	0.504786
Spi1,Stat3	Hif1a	0.472209
Spi1,Stat3	Maff,Rela	0.459317
Spi1,Stat3	Cebpb	0.459187
Spi1,Stat3	E2f4,Nfkb1	0.314402
Spi1,Stat3	Rela	0.296057
Spi1,Stat3	Nfkb1,Relb	0.257275
Stat1	Maff	0.99911
Stat1	Nfkb1,Stat1	0.998077
Stat1	Spi1	0.997408
Stat1	Junb,Stat1	0.996032
Stat1	Nfkb1,Rel,Stat1	0.995512
Stat1	Runx1	0.993104
Stat1	Ctcf	0.991736
Stat1	Maff,Nfkb1,Stat1	0.986369
Stat1	Nfkb1,Rela	0.985932
Stat1	Nfkb1,Stat3	0.98528
Stat1	Irf4	0.981638
Stat1	Nfkb1,Spi1,Stat1	0.981549
Stat1	Rel,Rela	0.981435
Stat1	Nfkb1,Spi1	0.980157
Stat1	Runx1,Stat1	0.975766
Stat1	Ets2,Nfkb1	0.973207
Stat1	Irf1,Stat1	0.97264
Stat1	Ctcf,Nfkb1	0.972337
Stat1	Ahr	0.96304
Stat1	Egr1	0.962588
Stat1	Irf4,Nfkb1	0.962304
Stat1	Spi1,Stat1	0.957743
Stat1	E2f1	0.957353
Stat1	Rel	0.955892
Stat1	Maff,Nfkb1	0.951383
Stat1	Nfkb1,Stat2	0.94571
Stat1	Nfkb1	0.940912
Stat1	Spi1,Stat2	0.940717
Stat1	Spi1,Stat3	0.936518
Stat1	Rel,Stat1	0.934856
Stat1	Relb	0.931307
Stat1	Maff,Stat1	0.922495
Stat1	Nfkb1,Runx1	0.922184
Stat1	Junb	0.912473
Stat1	E2f4	0.902227
Stat1	Rela,Stat1	0.898995
Stat1	Irf1,Nfkb1	0.89316
Stat1	Ets2	0.883006
Stat1	Irf2	0.879641
Stat1	Nfkb1,Stat1,Stat2	0.870758
Stat1	Egr2,Nfkb1	0.867659
Stat1	Rel,Stat3	0.846583
Stat1	Irf2,Nfkb1	0.835925
Stat1	Irf1	0.835534
Stat1	Irf4,Stat1	0.826103
Stat1	Nfkb1,Stat1,Stat3	0.812806
Stat1	Rela,Stat3	0.797658
Stat1	Irf2,Stat1	0.776763
Stat1	Atf3	0.762422
Stat1	Nfkb1,Rel	0.678434
Stat1	Rel,Stat2	0.672165
Stat1	Maff,Rela	0.654507
Stat1	Egr2	0.595769
Stat1	Maff,Rel	0.554362
Stat1	E2f4,Nfkb1	0.513962
Stat1	Hif1a	0.486295
Stat1	Rela	0.347938
Stat1	Cebpb	0.202555
Stat1	Nfkb1,Relb	0.133457
Stat1,Stat2	Rel,Stat1	0.998266
Stat1,Stat2	Nfkb1,Runx1	0.997719
Stat1,Stat2	Maff,Nfkb1	0.995882
Stat1,Stat2	Rela,Stat1	0.995584
Stat1,Stat2	Ahr	0.994068
Stat1,Stat2	Ets2,Nfkb1	0.990925
Stat1,Stat2	Rel,Rela	0.985592
Stat1,Stat2	Nfkb1,Stat3	0.981428
Stat1,Stat2	Spi1,Stat3	0.976592
Stat1,Stat2	Nfkb1,Stat1,Stat2	0.976493
Stat1,Stat2	Irf4,Nfkb1	0.975991
Stat1,Stat2	Irf1,Nfkb1	0.975882
Stat1,Stat2	Nfkb1,Stat2	0.972962
Stat1,Stat2	Ctcf	0.971259
Stat1,Stat2	Rel	0.969644
Stat1,Stat2	Egr1	0.968898
Stat1,Stat2	Rel,Stat3	0.96658
Stat1,Stat2	Runx1,Stat1	0.962071
Stat1,Stat2	E2f4	0.959964
Stat1,Stat2	Maff,Stat1	0.954891
Stat1,Stat2	Ctcf,Nfkb1	0.951477
Stat1,Stat2	Spi1,Stat2	0.951096
Stat1,Stat2	Maff,Nfkb1,Stat1	0.950267
Stat1,Stat2	Nfkb1,Stat1,Stat3	0.942805
Stat1,Stat2	Ets2	0.941431
Stat1,Stat2	Maff	0.939915
Stat1,Stat2	Stat1	0.935118
Stat1,Stat2	Nfkb1,Stat1	0.933479
Stat1,Stat2	Runx1	0.932884
Stat1,Stat2	Nfkb1,Rel,Stat1	0.919373
Stat1,Stat2	Nfkb1,Spi1	0.918692
Stat1,Stat2	Junb,Stat1	0.915831
Stat1,Stat2	Spi1	0.912752
[truncated: 277 more rows]
