# Supplementary material for: Model-based understanding of single-cell CRISPR screening
Source: Nat Commun. 2019 May 20;10:2233. doi: 10.1038/s41467-019-10216-x (PMC6527552; doi:10.1038/s41467-019-10216-x)
Supplement: Supplementary file 6 — Supplementary Data 3 [file 41467_2019_10216_MOESM6_ESM.xlsx]

## Sheet: Supplementary Data 3
Supplementary Data 3 Perturbation effect prioritizing result for K562 with 7 days post transduction (GSM2396858)
Overall perturbation effect prioritizing
Perturbation	Ranking	Score	off_target
YY1	1	48.8733	none
E2F4	2	46.6375	none
NR2C2	3	38.1462	none
GABPA	4	29.4606	none
CREB1	5	28.3035	none
IRF1	6	24.4556	none
ETS1	7	16.6484	none
EGR1	8	16.2214	none
ELK1	9	14.7922	none
ELF1	10	7.69616	none
Topic-specific perturbation effect prioritizing
Topic	Perturbation	Ranking
Topic1	E2F4	1
Topic1	ELF1	2
Topic1	ETS1	3
Topic1	YY1	4
Topic1	NR2C2	5
Topic1	EGR1	6
Topic1	ELK1	7
Topic2	YY1	1
Topic2	EGR1	2
Topic2	E2F4	3
Topic2	NR2C2	4
Topic2	IRF1	5
Topic2	ELF1	6
Topic2	CREB1	7
Topic2	GABPA	8
Topic2	ELK1	9
Topic2	ETS1	10
Topic3	GABPA	1
Topic3	CREB1	2
Topic3	IRF1	3
Topic3	NR2C2	4
Topic3	YY1	5
Topic3	E2F4	6
Topic4	ETS1	1
Topic4	ELK1	2
Topic4	GABPA	3
Topic4	E2F4	4
Topic4	NR2C2	5
Topic4	CREB1	6
Topic4	YY1	7
Topic4	EGR1	8
Topic4	IRF1	9
The relationships between different perturbations
Perturbation_1	Perturbation_2	Correlation
E2F4	CREB1	0.942567
EGR1	E2F4	-0.956744
EGR1	CREB1	-0.832744
ELF1	EGR1	-0.903973
ELF1	E2F4	0.894831
ELF1	CREB1	0.706868
ELK1	CREB1	0.834544
ELK1	E2F4	0.708962
ELK1	EGR1	-0.677619
ELK1	ELF1	0.341342
ETS1	ELK1	-0.950877
ETS1	CREB1	-0.62521
ETS1	EGR1	0.468635
ETS1	E2F4	-0.464467
ETS1	ELF1	-0.0634444
GABPA	CREB1	0.994356
GABPA	E2F4	0.905751
GABPA	ELK1	0.876044
GABPA	EGR1	-0.789491
GABPA	ETS1	-0.69024
GABPA	ELF1	0.629643
IRF1	CREB1	0.991917
IRF1	GABPA	0.97803
IRF1	E2F4	0.942833
IRF1	EGR1	-0.812635
IRF1	ELK1	0.760036
IRF1	ELF1	0.739646
IRF1	ETS1	-0.525912
NR2C2	E2F4	0.986634
NR2C2	CREB1	0.983711
NR2C2	IRF1	0.983176
NR2C2	GABPA	0.96013
NR2C2	EGR1	-0.905412
NR2C2	ELF1	0.821707
NR2C2	ELK1	0.766706
NR2C2	ETS1	-0.530863
YY1	CREB1	-0.997485
YY1	GABPA	-0.99642
YY1	IRF1	-0.980429
YY1	NR2C2	-0.977227
YY1	E2F4	-0.936047
YY1	ELK1	-0.870188
YY1	EGR1	0.838544
YY1	ELF1	-0.684087
YY1	ETS1	0.676092
