# Supplementary material for: Model-based understanding of single-cell CRISPR screening
Source: Nat Commun. 2019 May 20;10:2233. doi: 10.1038/s41467-019-10216-x (PMC6527552; doi:10.1038/s41467-019-10216-x)
Supplement: Supplementary file 7 — Supplementary Data 4 [file 41467_2019_10216_MOESM7_ESM.xlsx]

## Sheet: Supplementary Data 4
Supplementary Data 4 Perturbation effect prioritizing result for K562 with 13 days post transduction (GSM2396859)
Overall perturbation effect prioritizing
Perturbation	Ranking	Score	off_target
YY1	1	32.8859	none
ELF1	2	31.9819	none
ETS1	3	28.2421	none
GABPA	4	27.1354	none
CREB1	5	22.0417	none
E2F4	6	21.4218	none
IRF1	7	19.8258	none
ELK1	8	13.2708	none
NR2C2	9	9.52985	none
EGR1	10	8.51947	none
Topic-specific perturbation effect prioritizing
Topic	Perturbation	Ranking
Topic1	GABPA	1
Topic1	IRF1	2
Topic1	E2F4	3
Topic1	CREB1	4
Topic1	EGR1	5
Topic1	ELF1	6
Topic1	ELK1	7
Topic1	YY1	8
Topic2	ETS1	1
Topic2	ELF1	2
Topic2	YY1	3
Topic2	E2F4	4
Topic2	NR2C2	5
Topic2	ELK1	6
Topic2	IRF1	7
Topic2	GABPA	8
Topic2	CREB1	9
Topic2	EGR1	10
Topic3	YY1	1
Topic3	ELF1	2
Topic3	CREB1	3
Topic3	NR2C2	4
Topic3	EGR1	5
Topic3	GABPA	6
Topic3	IRF1	7
Topic3	E2F4	8
Topic3	ELK1	9
Topic4	ETS1	1
Topic4	ELK1	2
Topic4	ELF1	3
Topic5	YY1	1
Topic6	ELF1	1
Topic6	YY1	2
Topic6	ETS1	3
Topic6	NR2C2	4
Topic6	ELK1	5
Topic6	EGR1	6
Topic6	CREB1	7
The relationships between different perturbations
Perturbation_1	Perturbation_2	Correlation
E2F4	CREB1	0.906458
EGR1	E2F4	0.948467
EGR1	CREB1	0.916331
ELF1	E2F4	0.11633
ELF1	CREB1	0.00149252
ELF1	EGR1	-5.38515e-05
ELK1	E2F4	0.71481
ELK1	EGR1	0.699575
ELK1	ELF1	0.68227
ELK1	CREB1	0.632985
ETS1	ELK1	0.792957
ETS1	ELF1	0.726026
ETS1	CREB1	0.5932
ETS1	E2F4	0.563221
ETS1	EGR1	0.506959
GABPA	E2F4	0.978383
GABPA	EGR1	0.948484
GABPA	CREB1	0.883983
GABPA	ELK1	0.653372
GABPA	ETS1	0.401232
GABPA	ELF1	-0.0174277
IRF1	GABPA	0.996038
IRF1	E2F4	0.98535
IRF1	EGR1	0.956167
IRF1	CREB1	0.890353
IRF1	ELK1	0.631515
IRF1	ETS1	0.420892
IRF1	ELF1	-0.0324111
NR2C2	ELF1	0.823113
NR2C2	ELK1	0.789457
NR2C2	ETS1	0.669826
NR2C2	E2F4	0.517503
NR2C2	GABPA	0.417484
NR2C2	IRF1	0.412287
NR2C2	EGR1	0.368872
NR2C2	CREB1	0.234867
YY1	NR2C2	0.945089
YY1	ELK1	0.829203
YY1	ELF1	0.735137
YY1	E2F4	0.528639
YY1	ETS1	0.513945
YY1	GABPA	0.489686
YY1	IRF1	0.460691
YY1	EGR1	0.42083
YY1	CREB1	0.240583
