# Supplementary material for: Model-based understanding of single-cell CRISPR screening
Source: Nat Commun. 2019 May 20;10:2233. doi: 10.1038/s41467-019-10216-x (PMC6527552; doi:10.1038/s41467-019-10216-x)
Supplement: Supplementary file 8 — Supplementary Data 5 [file 41467_2019_10216_MOESM8_ESM.xlsx]

## Sheet: Supplementary Data 5
Supplementary Data 5 Perturbation effect prioritizing result for K562 with high MOI (GSM2396860)
Overall perturbation effect prioritizing
Perturbation	Ranking	Score	off_target
ELK1,YY1	1	26.5472	none
YY1	2	20.3319	none
EGR1,ELF1	3	19.8632	none
E2F4,EGR1	4	18.0388	none
E2F4,ELK1	5	17.44	none
IRF1,NR2C2	6	17.0191	none
GABPA,YY1	7	15.731	none
ELF1,IRF1	8	15.0716	none
EGR1,ETS1	9	14.7791	none
E2F4,GABPA	10	14.7203	none
EGR1,ELK1	11	14.2728	none
CREB1,ELK1	12	13.8164	none
GABPA	13	13.7184	none
CREB1,ETS1	14	13.5689	none
E2F4	15	13.3163	none
ELF1	16	11.6523	none
EGR1,NR2C2	17	11.6362	none
EGR1,GABPA	18	11.269	none
GABPA,IRF1	19	10.7093	none
CREB1	20	10.6274	none
E2F4,ELF1	21	10.5476	none
E2F4,ETS1	22	10.0203	none
E2F4,IRF1	23	9.92543	none
CREB1,ELF1	24	9.88861	none
ETS1,NR2C2	25	9.54478	none
ELK1,IRF1	26	9.33791	none
ELF1,YY1	27	8.16586	none
CREB1,EGR1	28	7.89808	none
ELF1,NR2C2	29	7.77865	none
E2F4,NR2C2	30	7.29132	none
ELF1,ELK1	31	7.16986	none
ELF1,ETS1	32	7.03941	none
ELF1,GABPA	33	6.63842	none
ELK1,ETS1	34	6.62446	none
IRF1	35	6.42328	none
GABPA,NR2C2	36	6.16956	none
ETS1	37	6.01869	none
CREB1,GABPA	38	5.73667	none
ELK1,NR2C2	39	5.62634	none
CREB1,E2F4	40	5.47454	none
CREB1,NR2C2	41	5.0272	none
EGR1,IRF1	42	4.9427	none
ETS1,IRF1	43	4.4584	none
ELK1,GABPA	44	4.38585	none
NR2C2	45	3.96314	none
EGR1	46	3.56093	none
CREB1,IRF1	47	3.44927	none
ETS1,YY1	48	3.18561	none
ELK1	49	1.88269	none
Topic-specific perturbation effect prioritizing
Topic	Perturbation	Ranking
Topic1	ELK1,YY1	1
Topic2	ELF1	1
Topic2	EGR1,ETS1	2
Topic2	EGR1,ELF1	3
Topic2	CREB1,ETS1	4
Topic2	CREB1,NR2C2	5
Topic2	E2F4,ELK1	6
Topic2	ELK1,IRF1	7
Topic2	ELK1,ETS1	8
Topic2	EGR1,ELK1	9
Topic2	ETS1,IRF1	10
Topic2	GABPA,IRF1	11
Topic2	E2F4	12
Topic2	ELK1,GABPA	13
Topic2	GABPA	14
Topic2	YY1	15
Topic2	GABPA,YY1	16
Topic2	EGR1,IRF1	17
Topic2	EGR1,GABPA	18
Topic2	ELF1,YY1	19
Topic2	EGR1,NR2C2	20
Topic2	ELK1,NR2C2	21
Topic2	ELK1,YY1	22
Topic2	E2F4,ETS1	23
Topic2	ELF1,ELK1	24
Topic2	ETS1	25
Topic2	E2F4,ELF1	26
Topic2	CREB1,ELF1	27
Topic2	CREB1,GABPA	28
Topic2	EGR1	29
Topic2	CREB1	30
Topic2	ETS1,NR2C2	31
Topic2	CREB1,ELK1	32
Topic2	ELF1,IRF1	33
Topic2	E2F4,EGR1	34
Topic2	ELF1,ETS1	35
Topic2	CREB1,E2F4	36
Topic2	IRF1	37
Topic2	NR2C2	38
Topic2	E2F4,NR2C2	39
Topic2	GABPA,NR2C2	40
Topic2	CREB1,IRF1	41
Topic2	ELF1,NR2C2	42
Topic2	ETS1,YY1	43
Topic2	ELK1	44
Topic2	CREB1,EGR1	45
Topic2	IRF1,NR2C2	46
Topic2	E2F4,GABPA	47
Topic2	E2F4,IRF1	48
Topic3	IRF1,NR2C2	1
Topic3	GABPA,YY1	2
Topic3	EGR1,NR2C2	3
Topic3	ELK1,YY1	4
Topic3	E2F4,GABPA	5
Topic3	CREB1,ELK1	6
Topic3	EGR1,ELF1	7
Topic3	ELK1,NR2C2	8
Topic3	IRF1	9
Topic3	EGR1,ETS1	10
Topic3	EGR1,IRF1	11
Topic3	ELF1,GABPA	12
Topic3	NR2C2	13
Topic3	CREB1,ETS1	14
Topic3	ELK1,IRF1	15
Topic3	ELF1,ETS1	16
Topic3	ELF1,YY1	17
Topic3	GABPA,IRF1	18
Topic3	GABPA,NR2C2	19
Topic3	YY1	20
Topic3	ETS1,NR2C2	21
Topic3	E2F4	22
Topic3	ETS1,IRF1	23
Topic3	CREB1,IRF1	24
Topic3	ELF1,IRF1	25
Topic3	ETS1,YY1	26
Topic3	ELK1,ETS1	27
Topic3	ELF1	28
Topic3	EGR1	29
Topic3	GABPA	30
Topic3	CREB1,ELF1	31
Topic3	CREB1	32
Topic3	E2F4,EGR1	33
Topic3	ELF1,NR2C2	34
Topic3	EGR1,GABPA	35
Topic3	EGR1,ELK1	36
Topic3	CREB1,NR2C2	37
Topic3	E2F4,ELK1	38
Topic3	ELK1,GABPA	39
Topic3	ELF1,ELK1	40
Topic3	CREB1,EGR1	41
Topic3	CREB1,GABPA	42
Topic3	E2F4,NR2C2	43
Topic3	E2F4,ETS1	44
Topic3	E2F4,IRF1	45
Topic3	E2F4,ELF1	46
Topic4	ELK1,YY1	1
Topic4	ELF1,NR2C2	2
Topic4	CREB1	3
Topic4	ELF1,YY1	4
Topic4	IRF1,NR2C2	5
Topic4	NR2C2	6
Topic4	E2F4,NR2C2	7
Topic4	GABPA	8
Topic4	E2F4,ELF1	9
Topic4	ELK1,IRF1	10
Topic4	ETS1	11
Topic4	ELF1,ELK1	12
Topic4	CREB1,EGR1	13
Topic4	CREB1,ELF1	14
Topic4	EGR1,ETS1	15
Topic4	EGR1,GABPA	16
Topic4	E2F4,ELK1	17
Topic4	EGR1,ELF1	18
Topic4	YY1	19
Topic4	ELF1,IRF1	20
Topic4	ETS1,NR2C2	21
Topic4	E2F4	22
Topic4	GABPA,YY1	23
Topic4	CREB1,ELK1	24
Topic4	IRF1	25
Topic4	ELK1	26
Topic4	ELK1,NR2C2	27
Topic4	ELF1,ETS1	28
Topic4	E2F4,ETS1	29
Topic4	CREB1,NR2C2	30
Topic4	CREB1,IRF1	31
Topic4	E2F4,IRF1	32
Topic4	ELF1,GABPA	33
Topic4	CREB1,E2F4	34
Topic4	EGR1,IRF1	35
Topic4	E2F4,EGR1	36
Topic4	CREB1,GABPA	37
Topic4	CREB1,ETS1	38
Topic4	E2F4,GABPA	39
Topic4	ETS1,YY1	40
Topic4	ELK1,GABPA	41
Topic4	ELF1	42
Topic4	EGR1,ELK1	43
Topic4	GABPA,IRF1	44
Topic4	ELK1,ETS1	45
Topic4	ETS1,IRF1	46
Topic5	E2F4,IRF1	1
Topic5	EGR1,ELK1	2
Topic5	E2F4,ELK1	3
Topic5	EGR1,GABPA	4
Topic5	GABPA,NR2C2	5
Topic5	E2F4,EGR1	6
Topic5	ELK1,YY1	7
Topic5	CREB1,E2F4	8
Topic5	EGR1,ELF1	9
Topic5	CREB1,ETS1	10
Topic5	E2F4,ETS1	11
Topic5	E2F4,GABPA	12
Topic5	IRF1,NR2C2	13
Topic5	ELK1,ETS1	14
Topic5	ELF1	15
Topic5	EGR1,NR2C2	16
Topic5	ETS1	17
Topic5	CREB1,GABPA	18
Topic5	YY1	19
Topic5	GABPA,IRF1	20
Topic5	EGR1	21
Topic5	ELK1,IRF1	22
Topic5	CREB1,NR2C2	23
Topic5	ETS1,IRF1	24
Topic5	ETS1,YY1	25
Topic5	ELK1,NR2C2	26
Topic5	IRF1	27
Topic5	E2F4,ELF1	28
Topic5	CREB1,IRF1	29
Topic5	GABPA	30
Topic5	CREB1,ELF1	31
Topic5	ELK1	32
Topic5	EGR1,ETS1	33
Topic5	ELF1,NR2C2	34
Topic5	ELF1,IRF1	35
Topic5	ELK1,GABPA	36
Topic5	GABPA,YY1	37
Topic5	CREB1,ELK1	38
Topic5	ELF1,GABPA	39
Topic5	E2F4,NR2C2	40
Topic5	ELF1,ELK1	41
Topic5	CREB1	42
Topic5	NR2C2	43
Topic5	ELF1,ETS1	44
Topic5	ETS1,NR2C2	45
Topic5	CREB1,EGR1	46
Topic6	ELF1,IRF1	1
Topic6	YY1	2
Topic6	CREB1,ELK1	3
Topic6	ETS1,NR2C2	4
Topic6	E2F4	5
Topic6	CREB1,EGR1	6
Topic6	E2F4,EGR1	7
Topic6	E2F4,GABPA	8
Topic6	CREB1	9
Topic6	GABPA	10
Topic6	E2F4,ELF1	11
Topic6	ELF1,ETS1	12
Topic6	E2F4,NR2C2	13
Topic6	CREB1,ELF1	14
Topic6	ELF1,ELK1	15
Topic6	E2F4,ETS1	16
Topic6	ELF1,NR2C2	17
Topic6	CREB1,IRF1	18
Topic6	CREB1,GABPA	19
Topic6	EGR1,NR2C2	20
Topic6	GABPA,YY1	21
Topic6	CREB1,E2F4	22
Topic6	E2F4,ELK1	23
Topic6	ELK1,ETS1	24
Topic6	ETS1	25
Topic6	IRF1,NR2C2	26
Topic6	EGR1	27
Topic6	GABPA,IRF1	28
Topic6	EGR1,ELF1	29
Topic6	ELF1,GABPA	30
Topic6	EGR1,GABPA	31
Topic6	E2F4,IRF1	32
Topic6	ELK1,GABPA	33
Topic6	ELF1,YY1	34
Topic6	ELK1,NR2C2	35
Topic6	EGR1,ELK1	36
Topic6	ELK1,YY1	37
Topic6	IRF1	38
Topic6	GABPA,NR2C2	39
Topic6	CREB1,NR2C2	40
Topic6	ELK1	41
Topic6	ELK1,IRF1	42
Topic6	EGR1,IRF1	43
Topic6	EGR1,ETS1	44
Topic6	ETS1,IRF1	45
Topic6	CREB1,ETS1	46
Topic6	ETS1,YY1	47
The relationships between different perturbations
Perturbation_1	Perturbation_2	Correlation
CREB1,E2F4	CREB1	0.600203
CREB1,EGR1	CREB1	-0.904831
CREB1,EGR1	CREB1,E2F4	-0.588738
CREB1,ELF1	CREB1	0.977145
CREB1,ELF1	CREB1,EGR1	-0.802609
CREB1,ELF1	CREB1,E2F4	0.514522
CREB1,ELK1	CREB1,ELF1	0.875984
CREB1,ELK1	CREB1	0.871698
CREB1,ELK1	CREB1,EGR1	-0.807434
CREB1,ELK1	CREB1,E2F4	0.495296
CREB1,ETS1	CREB1,E2F4	0.506264
CREB1,ETS1	CREB1,EGR1	-0.211436
CREB1,ETS1	CREB1,ELK1	0.180654
CREB1,ETS1	CREB1	0.0549694
CREB1,ETS1	CREB1,ELF1	-0.0524006
CREB1,GABPA	CREB1,EGR1	-0.849255
CREB1,GABPA	CREB1	0.746621
CREB1,GABPA	CREB1,E2F4	0.722562
CREB1,GABPA	CREB1,ELK1	0.705264
CREB1,GABPA	CREB1,ELF1	0.648289
CREB1,GABPA	CREB1,ETS1	0.0899493
CREB1,IRF1	CREB1,GABPA	-0.429757
CREB1,IRF1	CREB1,ELK1	-0.400502
CREB1,IRF1	CREB1,EGR1	0.325297
CREB1,IRF1	CREB1,ETS1	-0.250573
CREB1,IRF1	CREB1,ELF1	0.0410992
CREB1,IRF1	CREB1	-0.0365792
CREB1,IRF1	CREB1,E2F4	-0.00187408
CREB1,NR2C2	CREB1,ETS1	-0.607568
CREB1,NR2C2	CREB1,ELF1	0.48594
CREB1,NR2C2	CREB1,IRF1	0.337436
CREB1,NR2C2	CREB1	0.315
CREB1,NR2C2	CREB1,ELK1	0.312068
CREB1,NR2C2	CREB1,GABPA	0.104482
CREB1,NR2C2	CREB1,EGR1	0.0586315
CREB1,NR2C2	CREB1,E2F4	0.0540783
E2F4	CREB1,ELF1	0.959285
E2F4	CREB1,ELK1	0.946851
E2F4	CREB1	0.942804
E2F4	CREB1,EGR1	-0.810521
E2F4	CREB1,GABPA	0.768675
E2F4	CREB1,E2F4	0.572761
E2F4	CREB1,NR2C2	0.495579
E2F4	CREB1,IRF1	-0.182345
E2F4	CREB1,ETS1	-0.0145986
E2F4,EGR1	CREB1,ELF1	-0.917702
E2F4,EGR1	E2F4	-0.88104
E2F4,EGR1	CREB1	-0.869476
E2F4,EGR1	CREB1,ELK1	-0.86422
E2F4,EGR1	CREB1,EGR1	0.725214
E2F4,EGR1	CREB1,GABPA	-0.494909
E2F4,EGR1	CREB1,NR2C2	-0.456355
E2F4,EGR1	CREB1,ETS1	0.202284
E2F4,EGR1	CREB1,E2F4	-0.165976
E2F4,EGR1	CREB1,IRF1	0.122341
E2F4,ELF1	CREB1	0.969293
E2F4,ELF1	E2F4	0.942574
E2F4,ELF1	CREB1,ELF1	0.941115
E2F4,ELF1	CREB1,EGR1	-0.867333
E2F4,ELF1	CREB1,ELK1	0.833265
E2F4,ELF1	CREB1,GABPA	0.831238
E2F4,ELF1	E2F4,EGR1	-0.761177
E2F4,ELF1	CREB1,E2F4	0.740341
E2F4,ELF1	CREB1,NR2C2	0.375385
E2F4,ELF1	CREB1,ETS1	0.0600869
E2F4,ELF1	CREB1,IRF1	-0.0209097
E2F4,ELK1	CREB1,E2F4	0.940942
E2F4,ELK1	CREB1,ETS1	0.751896
E2F4,ELK1	E2F4,ELF1	0.54917
E2F4,ELK1	CREB1,GABPA	0.546557
E2F4,ELK1	CREB1,EGR1	-0.496195
E2F4,ELK1	CREB1	0.437964
E2F4,ELK1	E2F4	0.362518
E2F4,ELK1	CREB1,ELK1	0.360253
E2F4,ELK1	CREB1,ELF1	0.323676
E2F4,ELK1	CREB1,NR2C2	-0.230587
E2F4,ELK1	CREB1,IRF1	-0.0259177
E2F4,ELK1	E2F4,EGR1	0.0125608
E2F4,ETS1	E2F4,ELF1	0.909033
E2F4,ETS1	CREB1,E2F4	0.886807
E2F4,ETS1	CREB1,GABPA	0.859069
E2F4,ETS1	E2F4	0.801749
E2F4,ETS1	CREB1	0.778987
E2F4,ETS1	CREB1,ELF1	0.740302
E2F4,ETS1	CREB1,EGR1	-0.688676
E2F4,ETS1	E2F4,ELK1	0.683105
E2F4,ETS1	CREB1,ELK1	0.648666
E2F4,ETS1	E2F4,EGR1	-0.458534
E2F4,ETS1	CREB1,NR2C2	0.395923
E2F4,ETS1	CREB1,ETS1	0.0914792
E2F4,ETS1	CREB1,IRF1	0.00248618
E2F4,GABPA	CREB1,ELK1	0.883835
E2F4,GABPA	E2F4	0.840726
E2F4,GABPA	E2F4,ELF1	0.795026
E2F4,GABPA	CREB1,E2F4	0.773682
E2F4,GABPA	E2F4,ETS1	0.773097
E2F4,GABPA	CREB1	0.745046
E2F4,GABPA	CREB1,ELF1	0.734589
E2F4,GABPA	CREB1,GABPA	0.693482
E2F4,GABPA	E2F4,ELK1	0.684174
E2F4,GABPA	CREB1,EGR1	-0.667417
E2F4,GABPA	E2F4,EGR1	-0.571893
E2F4,GABPA	CREB1,ETS1	0.454685
E2F4,GABPA	CREB1,IRF1	-0.309171
E2F4,GABPA	CREB1,NR2C2	0.265419
E2F4,IRF1	CREB1,E2F4	0.81452
E2F4,IRF1	E2F4,ELK1	0.751641
E2F4,IRF1	E2F4,ETS1	0.676056
E2F4,IRF1	E2F4,GABPA	0.519257
E2F4,IRF1	CREB1,GABPA	0.465104
E2F4,IRF1	CREB1,ETS1	0.366667
E2F4,IRF1	E2F4,ELF1	0.332869
E2F4,IRF1	E2F4,EGR1	0.28052
E2F4,IRF1	E2F4	0.202132
E2F4,IRF1	CREB1,NR2C2	0.145215
E2F4,IRF1	CREB1,ELK1	0.111208
E2F4,IRF1	CREB1	0.107113
E2F4,IRF1	CREB1,EGR1	-0.0816848
E2F4,IRF1	CREB1,ELF1	0.0630693
E2F4,IRF1	CREB1,IRF1	-0.00354361
E2F4,NR2C2	CREB1,ELF1	0.975516
E2F4,NR2C2	CREB1	0.974819
E2F4,NR2C2	E2F4,ELF1	0.96536
E2F4,NR2C2	E2F4	0.913574
E2F4,NR2C2	E2F4,EGR1	-0.815608
E2F4,NR2C2	E2F4,ETS1	0.810305
E2F4,NR2C2	CREB1,EGR1	-0.804612
E2F4,NR2C2	CREB1,ELK1	0.800004
E2F4,NR2C2	E2F4,GABPA	0.731861
E2F4,NR2C2	CREB1,GABPA	0.661861
E2F4,NR2C2	CREB1,E2F4	0.643835
E2F4,NR2C2	E2F4,ELK1	0.473434
E2F4,NR2C2	CREB1,NR2C2	0.422398
E2F4,NR2C2	E2F4,IRF1	0.18771
E2F4,NR2C2	CREB1,IRF1	0.160219
E2F4,NR2C2	CREB1,ETS1	0.036948
EGR1	E2F4,GABPA	-0.89954
EGR1	E2F4,ELK1	-0.830985
EGR1	CREB1,E2F4	-0.78397
EGR1	CREB1,ETS1	-0.779772
EGR1	CREB1,ELK1	-0.65681
EGR1	E2F4,IRF1	-0.611185
EGR1	E2F4,ETS1	-0.582834
EGR1	E2F4	-0.53565
EGR1	E2F4,ELF1	-0.534411
EGR1	CREB1,GABPA	-0.532482
EGR1	CREB1,EGR1	0.503716
EGR1	CREB1	-0.471942
EGR1	E2F4,NR2C2	-0.454143
EGR1	CREB1,ELF1	-0.413937
EGR1	CREB1,IRF1	0.378933
EGR1	E2F4,EGR1	0.221941
EGR1	CREB1,NR2C2	0.0935764
EGR1,ELF1	CREB1,ETS1	0.88746
EGR1,ELF1	EGR1	-0.870663
EGR1,ELF1	E2F4,ELK1	0.868068
EGR1,ELF1	CREB1,E2F4	0.726005
EGR1,ELF1	E2F4,GABPA	0.703577
EGR1,ELF1	E2F4,NR2C2	0.457579
EGR1,ELF1	CREB1,ELK1	0.448277
EGR1,ELF1	E2F4,IRF1	0.447907
EGR1,ELF1	E2F4,ELF1	0.436688
EGR1,ELF1	CREB1,EGR1	-0.426208
EGR1,ELF1	CREB1	0.424688
EGR1,ELF1	E2F4,ETS1	0.42033
EGR1,ELF1	CREB1,ELF1	0.355973
EGR1,ELF1	E2F4	0.345639
EGR1,ELF1	CREB1,GABPA	0.266385
EGR1,ELF1	CREB1,NR2C2	-0.263672
EGR1,ELF1	E2F4,EGR1	-0.128985
EGR1,ELF1	CREB1,IRF1	-0.0157097
EGR1,ELK1	CREB1,ETS1	0.841022
EGR1,ELK1	E2F4,ELK1	0.828129
EGR1,ELK1	EGR1	-0.753595
EGR1,ELK1	EGR1,ELF1	0.688918
EGR1,ELK1	E2F4,IRF1	0.682642
EGR1,ELK1	CREB1,E2F4	0.676104
EGR1,ELK1	CREB1,NR2C2	-0.566342
EGR1,ELK1	E2F4,GABPA	0.446489
EGR1,ELK1	CREB1,IRF1	-0.4051
EGR1,ELK1	CREB1,GABPA	0.395726
EGR1,ELK1	E2F4,EGR1	0.361788
EGR1,ELK1	E2F4,ETS1	0.326588
EGR1,ELK1	CREB1,EGR1	-0.252089
EGR1,ELK1	CREB1,ELF1	-0.13658
EGR1,ELK1	E2F4,ELF1	0.125583
EGR1,ELK1	CREB1,ELK1	0.111616
EGR1,ELK1	E2F4,NR2C2	-0.0253327
EGR1,ELK1	CREB1	0.0128059
EGR1,ELK1	E2F4	-0.00394609
EGR1,ETS1	EGR1,ELF1	0.860703
EGR1,ETS1	CREB1,ETS1	0.813756
EGR1,ETS1	E2F4,ELK1	0.583178
EGR1,ETS1	EGR1	-0.527102
EGR1,ETS1	EGR1,ELK1	0.429592
EGR1,ETS1	CREB1,NR2C2	-0.395455
EGR1,ETS1	CREB1,E2F4	0.346178
EGR1,ETS1	E2F4,GABPA	0.301726
EGR1,ETS1	CREB1,IRF1	0.256136
EGR1,ETS1	E2F4,NR2C2	0.212725
EGR1,ETS1	CREB1,GABPA	-0.202588
EGR1,ETS1	CREB1	0.150208
EGR1,ETS1	CREB1,EGR1	-0.124556
EGR1,ETS1	CREB1,ELF1	0.108683
EGR1,ETS1	CREB1,ELK1	0.108501
EGR1,ETS1	E2F4,ELF1	0.0852219
EGR1,ETS1	E2F4,IRF1	0.0831969
EGR1,ETS1	E2F4,EGR1	0.0312705
EGR1,ETS1	E2F4,ETS1	-0.0113816
EGR1,ETS1	E2F4	-0.0111585
EGR1,GABPA	E2F4,IRF1	0.919373
EGR1,GABPA	CREB1,E2F4	0.672017
EGR1,GABPA	E2F4,ETS1	0.66872
EGR1,GABPA	E2F4,GABPA	0.585814
EGR1,GABPA	EGR1	-0.56858
EGR1,GABPA	E2F4,ELK1	0.526754
EGR1,GABPA	CREB1,GABPA	0.493384
EGR1,GABPA	EGR1,ELK1	0.482877
EGR1,GABPA	CREB1,NR2C2	0.406036
EGR1,GABPA	E2F4,ELF1	0.351872
EGR1,GABPA	E2F4	0.340933
EGR1,GABPA	CREB1,ELK1	0.262052
EGR1,GABPA	EGR1,ELF1	0.255451
EGR1,GABPA	E2F4,NR2C2	0.193076
EGR1,GABPA	EGR1,ETS1	-0.167365
EGR1,GABPA	CREB1,IRF1	-0.157463
EGR1,GABPA	CREB1,ETS1	0.149436
EGR1,GABPA	CREB1,ELF1	0.146513
EGR1,GABPA	CREB1	0.133774
EGR1,GABPA	E2F4,EGR1	0.104706
EGR1,GABPA	CREB1,EGR1	-0.0503784
EGR1,IRF1	EGR1	0.633665
EGR1,IRF1	EGR1,ELF1	-0.616608
EGR1,IRF1	EGR1,ETS1	-0.585984
EGR1,IRF1	CREB1,ETS1	-0.564638
EGR1,IRF1	E2F4,GABPA	-0.526784
EGR1,IRF1	CREB1,ELK1	-0.316309
EGR1,IRF1	EGR1,GABPA	-0.303731
EGR1,IRF1	E2F4,ELK1	-0.293092
EGR1,IRF1	EGR1,ELK1	-0.256713
EGR1,IRF1	E2F4,IRF1	-0.234105
EGR1,IRF1	CREB1,GABPA	0.227951
EGR1,IRF1	CREB1,E2F4	-0.190048
EGR1,IRF1	CREB1,EGR1	-0.161428
EGR1,IRF1	CREB1,NR2C2	-0.15959
EGR1,IRF1	E2F4	-0.152046
EGR1,IRF1	CREB1,ELF1	-0.0988026
EGR1,IRF1	E2F4,NR2C2	-0.073082
EGR1,IRF1	E2F4,EGR1	0.0663702
EGR1,IRF1	CREB1,IRF1	0.0573314
EGR1,IRF1	CREB1	-0.0101056
EGR1,IRF1	E2F4,ETS1	0.00537721
EGR1,IRF1	E2F4,ELF1	-0.0018282
EGR1,NR2C2	CREB1,ELK1	0.800823
EGR1,NR2C2	E2F4,EGR1	-0.794378
EGR1,NR2C2	E2F4	0.76985
EGR1,NR2C2	CREB1,ELF1	0.735878
EGR1,NR2C2	E2F4,GABPA	0.689192
EGR1,NR2C2	CREB1,NR2C2	0.675625
EGR1,NR2C2	E2F4,NR2C2	0.618631
EGR1,NR2C2	CREB1	0.606397
EGR1,NR2C2	EGR1,IRF1	-0.576794
EGR1,NR2C2	E2F4,ELF1	0.553843
EGR1,NR2C2	EGR1	-0.409111
EGR1,NR2C2	E2F4,ETS1	0.372423
EGR1,NR2C2	CREB1,EGR1	-0.336184
EGR1,NR2C2	EGR1,ELK1	-0.281948
EGR1,NR2C2	CREB1,GABPA	0.239665
EGR1,NR2C2	EGR1,ELF1	0.238112
EGR1,NR2C2	EGR1,GABPA	0.227761
EGR1,NR2C2	CREB1,E2F4	0.161363
EGR1,NR2C2	CREB1,IRF1	-0.099304
EGR1,NR2C2	CREB1,ETS1	-0.0693707
EGR1,NR2C2	EGR1,ETS1	0.0629655
EGR1,NR2C2	E2F4,IRF1	-0.0334499
EGR1,NR2C2	E2F4,ELK1	0.0046627
ELF1	CREB1,ETS1	-0.956821
ELF1	EGR1,ETS1	-0.868026
ELF1	EGR1,ELF1	-0.796516
ELF1	EGR1,ELK1	-0.738738
ELF1	CREB1,NR2C2	0.713766
ELF1	E2F4,ELK1	-0.626753
ELF1	EGR1	0.57179
ELF1	EGR1,IRF1	0.481519
ELF1	E2F4,EGR1	-0.353327
ELF1	CREB1,E2F4	-0.329026
ELF1	EGR1,NR2C2	0.250606
ELF1	E2F4	0.248596
ELF1	CREB1,ELF1	0.227444
ELF1	E2F4,IRF1	-0.215549
ELF1	E2F4,GABPA	-0.199737
ELF1	CREB1,GABPA	0.145547
ELF1	E2F4,ELF1	0.142251
ELF1	E2F4,ETS1	0.124892
ELF1	CREB1	0.121518
ELF1	E2F4,NR2C2	0.120376
ELF1	CREB1,IRF1	0.0832669
ELF1	CREB1,ELK1	0.0609663
ELF1	EGR1,GABPA	0.058139
ELF1	CREB1,EGR1	0.038916
ELF1,ELK1	CREB1,EGR1	-0.961726
ELF1,ELK1	CREB1	0.942055
ELF1,ELK1	E2F4	0.900135
ELF1,ELK1	CREB1,ELF1	0.890097
ELF1,ELK1	E2F4,ELF1	0.886465
ELF1,ELK1	CREB1,ELK1	0.883375
ELF1,ELK1	E2F4,EGR1	-0.874263
ELF1,ELK1	E2F4,NR2C2	0.845006
ELF1,ELK1	CREB1,GABPA	0.811149
ELF1,ELK1	E2F4,GABPA	0.668361
ELF1,ELK1	E2F4,ETS1	0.665931
ELF1,ELK1	EGR1,NR2C2	0.524811
ELF1,ELK1	CREB1,E2F4	0.459724
ELF1,ELK1	EGR1	-0.408257
ELF1,ELK1	CREB1,IRF1	-0.313538
ELF1,ELK1	E2F4,ELK1	0.307235
ELF1,ELK1	EGR1,ELF1	0.279612
ELF1,ELK1	ELF1	0.173708
ELF1,ELK1	CREB1,NR2C2	0.160645
ELF1,ELK1	EGR1,IRF1	0.131925
ELF1,ELK1	EGR1,GABPA	0.0356708
ELF1,ELK1	E2F4,IRF1	-0.0310784
ELF1,ELK1	EGR1,ELK1	0.0269758
ELF1,ELK1	EGR1,ETS1	-0.0157162
ELF1,ELK1	CREB1,ETS1	0.0139464
ELF1,ETS1	CREB1,ELK1	0.997061
ELF1,ETS1	E2F4	0.9355
ELF1,ETS1	ELF1,ELK1	0.898892
ELF1,ETS1	E2F4,GABPA	0.878997
ELF1,ETS1	CREB1	0.868783
ELF1,ETS1	CREB1,ELF1	0.857863
ELF1,ETS1	E2F4,EGR1	-0.846797
ELF1,ETS1	CREB1,EGR1	-0.83711
ELF1,ETS1	E2F4,ELF1	0.830602
ELF1,ETS1	E2F4,NR2C2	0.784385
ELF1,ETS1	EGR1,NR2C2	0.755668
ELF1,ETS1	CREB1,GABPA	0.737035
ELF1,ETS1	EGR1	-0.667663
ELF1,ETS1	E2F4,ETS1	0.648352
ELF1,ETS1	CREB1,E2F4	0.506548
ELF1,ETS1	EGR1,ELF1	0.45369
ELF1,ETS1	CREB1,IRF1	-0.447784
ELF1,ETS1	E2F4,ELK1	0.380583
ELF1,ETS1	EGR1,IRF1	-0.28031
ELF1,ETS1	EGR1,GABPA	0.253178
ELF1,ETS1	CREB1,NR2C2	0.250611
ELF1,ETS1	CREB1,ETS1	0.207536
ELF1,ETS1	EGR1,ELK1	0.156635
ELF1,ETS1	E2F4,IRF1	0.114325
ELF1,ETS1	EGR1,ETS1	0.103967
ELF1,ETS1	ELF1	0.0355669
ELF1,GABPA	CREB1,IRF1	-0.88743
ELF1,GABPA	ELF1,ETS1	0.521765
ELF1,GABPA	EGR1	-0.507428
ELF1,GABPA	CREB1,ELK1	0.503054
ELF1,GABPA	EGR1,IRF1	-0.477182
ELF1,GABPA	E2F4,GABPA	0.45015
ELF1,GABPA	EGR1,NR2C2	0.419943
ELF1,GABPA	CREB1,ETS1	0.340505
ELF1,GABPA	EGR1,ELK1	0.306055
ELF1,GABPA	E2F4	0.241678
ELF1,GABPA	ELF1,ELK1	0.226472
ELF1,GABPA	E2F4,EGR1	-0.217092
ELF1,GABPA	CREB1,GABPA	0.215303
ELF1,GABPA	EGR1,GABPA	0.191251
ELF1,GABPA	CREB1,EGR1	-0.180007
ELF1,GABPA	EGR1,ELF1	0.173039
ELF1,GABPA	ELF1	-0.165176
ELF1,GABPA	CREB1,NR2C2	-0.135287
ELF1,GABPA	E2F4,NR2C2	-0.112376
ELF1,GABPA	E2F4,ETS1	-0.0730953
ELF1,GABPA	EGR1,ETS1	-0.0435889
ELF1,GABPA	CREB1,E2F4	-0.0435121
ELF1,GABPA	CREB1	0.0357159
ELF1,GABPA	CREB1,ELF1	0.0335647
ELF1,GABPA	E2F4,IRF1	-0.0242875
ELF1,GABPA	E2F4,ELF1	-0.00641415
ELF1,GABPA	E2F4,ELK1	-9.80805e-05
ELF1,IRF1	CREB1,EGR1	0.94704
ELF1,IRF1	CREB1,GABPA	-0.940341
ELF1,IRF1	ELF1,ELK1	-0.924658
ELF1,IRF1	ELF1,ETS1	-0.824201
ELF1,IRF1	E2F4,ELF1	-0.803891
ELF1,IRF1	CREB1	-0.801963
ELF1,IRF1	CREB1,ELK1	-0.786762
ELF1,IRF1	E2F4	-0.784899
ELF1,IRF1	E2F4,ETS1	-0.697139
ELF1,IRF1	CREB1,ELF1	-0.69713
ELF1,IRF1	E2F4,NR2C2	-0.6706
ELF1,IRF1	E2F4,GABPA	-0.648679
ELF1,IRF1	E2F4,EGR1	0.647473
ELF1,IRF1	CREB1,E2F4	-0.550484
ELF1,IRF1	CREB1,IRF1	0.530828
ELF1,IRF1	EGR1	0.479276
ELF1,IRF1	E2F4,ELK1	-0.416522
ELF1,IRF1	ELF1,GABPA	-0.327104
ELF1,IRF1	EGR1,NR2C2	-0.294741
ELF1,IRF1	EGR1,ELK1	-0.291904
ELF1,IRF1	EGR1,ELF1	-0.257274
ELF1,IRF1	EGR1,IRF1	-0.239422
ELF1,IRF1	EGR1,GABPA	-0.207241
ELF1,IRF1	E2F4,IRF1	-0.167431
ELF1,IRF1	EGR1,ETS1	0.133273
ELF1,IRF1	CREB1,ETS1	-0.109661
ELF1,IRF1	ELF1	-0.103308
ELF1,IRF1	CREB1,NR2C2	0.0250081
ELF1,NR2C2	CREB1,EGR1	0.932289
ELF1,NR2C2	ELF1,ELK1	-0.87778
ELF1,NR2C2	CREB1	-0.814945
ELF1,NR2C2	ELF1,IRF1	0.812142
ELF1,NR2C2	E2F4,ELF1	-0.720325
ELF1,NR2C2	E2F4,NR2C2	-0.717066
ELF1,NR2C2	CREB1,ELF1	-0.701614
ELF1,NR2C2	E2F4,EGR1	0.670033
ELF1,NR2C2	ELF1,ETS1	-0.646823
ELF1,NR2C2	CREB1,GABPA	-0.646287
ELF1,NR2C2	E2F4	-0.622882
ELF1,NR2C2	CREB1,ELK1	-0.614519
ELF1,NR2C2	E2F4,ETS1	-0.467602
ELF1,NR2C2	E2F4,GABPA	-0.400609
ELF1,NR2C2	CREB1,E2F4	-0.388475
ELF1,NR2C2	E2F4,ELK1	-0.351576
ELF1,NR2C2	EGR1,ELF1	-0.336092
ELF1,NR2C2	EGR1,IRF1	-0.320691
ELF1,NR2C2	EGR1,GABPA	0.284075
ELF1,NR2C2	EGR1	0.261807
ELF1,NR2C2	CREB1,NR2C2	0.214319
ELF1,NR2C2	EGR1,ETS1	-0.202663
ELF1,NR2C2	E2F4,IRF1	0.18131
ELF1,NR2C2	CREB1,IRF1	0.158337
ELF1,NR2C2	EGR1,NR2C2	-0.156495
ELF1,NR2C2	CREB1,ETS1	-0.153848
ELF1,NR2C2	EGR1,ELK1	-0.101832
ELF1,NR2C2	ELF1	0.0776576
ELF1,NR2C2	ELF1,GABPA	0.0209169
ELF1,YY1	CREB1,NR2C2	0.769871
ELF1,YY1	ELF1,NR2C2	0.725221
ELF1,YY1	EGR1,IRF1	-0.5501
ELF1,YY1	CREB1,EGR1	0.539266
ELF1,YY1	EGR1,GABPA	0.521837
ELF1,YY1	EGR1,NR2C2	0.493934
ELF1,YY1	ELF1,IRF1	0.478868
ELF1,YY1	ELF1,ELK1	-0.376841
ELF1,YY1	ELF1	0.325031
ELF1,YY1	E2F4,IRF1	0.298814
ELF1,YY1	CREB1,GABPA	-0.297836
ELF1,YY1	EGR1,ELK1	-0.288171
ELF1,YY1	CREB1,IRF1	0.276148
ELF1,YY1	CREB1,ETS1	-0.267764
ELF1,YY1	CREB1	-0.201681
ELF1,YY1	E2F4,ELK1	-0.189479
ELF1,YY1	EGR1,ETS1	-0.167679
ELF1,YY1	E2F4,GABPA	0.138546
ELF1,YY1	EGR1,ELF1	-0.127128
ELF1,YY1	E2F4,ELF1	-0.108109
ELF1,YY1	ELF1,ETS1	-0.0850486
ELF1,YY1	E2F4,NR2C2	-0.0640689
ELF1,YY1	CREB1,E2F4	-0.0600332
ELF1,YY1	ELF1,GABPA	0.0533027
ELF1,YY1	E2F4,EGR1	0.0505547
ELF1,YY1	E2F4	0.0467467
ELF1,YY1	E2F4,ETS1	0.0459874
ELF1,YY1	EGR1	-0.0233015
ELF1,YY1	CREB1,ELK1	-0.0213165
ELF1,YY1	CREB1,ELF1	-0.018525
ELK1	ELF1,NR2C2	-0.826566
ELK1	ELF1,YY1	-0.775794
ELK1	CREB1,EGR1	-0.675128
ELK1	EGR1,GABPA	-0.644791
ELK1	ELF1,ELK1	0.642183
ELK1	E2F4,IRF1	-0.583874
ELK1	ELF1,IRF1	-0.553308
ELK1	E2F4,EGR1	-0.5508
ELK1	ELF1,ETS1	0.486075
ELK1	CREB1	0.485417
ELK1	CREB1,NR2C2	-0.467536
ELK1	CREB1,ELK1	0.450291
ELK1	CREB1,ELF1	0.390531
ELK1	CREB1,IRF1	-0.346144
ELK1	E2F4,NR2C2	0.336015
ELK1	E2F4	0.308556
ELK1	E2F4,ELF1	0.293331
ELK1	EGR1,ETS1	0.279774
ELK1	CREB1,GABPA	0.251472
ELK1	ELF1,GABPA	0.249315
ELK1	CREB1,ETS1	0.228536
ELK1	ELF1	-0.226138
ELK1	EGR1,ELF1	0.223686
ELK1	EGR1,IRF1	0.172744
ELK1	E2F4,GABPA	0.142707
ELK1	EGR1	-0.110355
ELK1	EGR1,NR2C2	0.107478
ELK1	CREB1,E2F4	-0.0672117
ELK1	E2F4,ETS1	-0.0614905
ELK1	E2F4,ELK1	0.0232174
ELK1	EGR1,ELK1	-0.00522632
ELK1,ETS1	E2F4,ETS1	0.894069
ELK1,ETS1	CREB1,GABPA	0.734164
ELK1,ETS1	E2F4,ELF1	0.726234
ELK1,ETS1	EGR1,GABPA	0.723069
ELK1,ETS1	CREB1,E2F4	0.656093
ELK1,ETS1	E2F4	0.647565
ELK1,ETS1	E2F4,IRF1	0.643005
ELK1,ETS1	CREB1,NR2C2	0.623593
ELK1,ETS1	E2F4,NR2C2	0.612293
ELK1,ETS1	CREB1,ELF1	0.567726
ELK1,ETS1	CREB1	0.558723
ELK1,ETS1	ELF1,IRF1	-0.509102
ELK1,ETS1	E2F4,GABPA	0.508489
ELK1,ETS1	ELF1	0.487358
ELK1,ETS1	ELF1,ELK1	0.45925
ELK1,ETS1	CREB1,ELK1	0.417299
ELK1,ETS1	CREB1,EGR1	-0.416215
ELK1,ETS1	ELF1,ETS1	0.40604
ELK1,ETS1	EGR1,ETS1	-0.39225
ELK1,ETS1	E2F4,ELK1	0.368914
ELK1,ETS1	ELK1	-0.352395
ELK1,ETS1	E2F4,EGR1	-0.329016
ELK1,ETS1	CREB1,ETS1	-0.298687
ELK1,ETS1	EGR1,NR2C2	0.289193
ELK1,ETS1	ELF1,YY1	0.264231
ELK1,ETS1	EGR1	-0.246643
ELK1,ETS1	ELF1,GABPA	-0.202587
ELK1,ETS1	EGR1,IRF1	0.20004
ELK1,ETS1	ELF1,NR2C2	-0.192044
ELK1,ETS1	CREB1,IRF1	0.0958877
ELK1,ETS1	EGR1,ELK1	0.0607546
ELK1,ETS1	EGR1,ELF1	0.0103852
ELK1,GABPA	EGR1,ETS1	-0.690155
ELK1,GABPA	ELF1,IRF1	-0.653787
ELK1,GABPA	EGR1,IRF1	0.606287
ELK1,GABPA	CREB1,IRF1	-0.600472
ELK1,GABPA	ELF1,ELK1	0.571489
ELK1,GABPA	ELF1	0.571204
ELK1,GABPA	CREB1,GABPA	0.517957
ELK1,GABPA	EGR1,ELF1	-0.512303
ELK1,GABPA	CREB1,EGR1	-0.485441
ELK1,GABPA	ELK1	0.477023
ELK1,GABPA	CREB1,ETS1	-0.471661
ELK1,GABPA	ELF1,NR2C2	-0.467811
ELK1,GABPA	E2F4,EGR1	-0.459142
ELK1,GABPA	ELF1,YY1	-0.424359
ELK1,GABPA	ELF1,ETS1	0.382175
ELK1,GABPA	E2F4,ELK1	-0.372052
ELK1,GABPA	E2F4,IRF1	-0.363512
ELK1,GABPA	CREB1,ELK1	0.346184
ELK1,GABPA	E2F4	0.338495
ELK1,GABPA	ELF1,GABPA	0.32487
ELK1,GABPA	CREB1	0.298816
ELK1,GABPA	CREB1,ELF1	0.24992
ELK1,GABPA	EGR1,ELK1	-0.246031
ELK1,GABPA	E2F4,ELF1	0.241575
ELK1,GABPA	EGR1	0.233205
ELK1,GABPA	CREB1,E2F4	-0.213823
ELK1,GABPA	ELK1,ETS1	0.194141
ELK1,GABPA	EGR1,GABPA	-0.17722
ELK1,GABPA	E2F4,NR2C2	0.120062
ELK1,GABPA	E2F4,ETS1	0.0983571
ELK1,GABPA	EGR1,NR2C2	0.0658974
ELK1,GABPA	E2F4,GABPA	-0.0145696
ELK1,GABPA	CREB1,NR2C2	0.00525508
ELK1,IRF1	ELF1,YY1	0.858932
ELK1,IRF1	CREB1,NR2C2	0.856702
ELK1,IRF1	EGR1,NR2C2	0.730355
ELK1,IRF1	ELF1	0.598376
ELK1,IRF1	EGR1,ELK1	-0.477182
ELK1,IRF1	CREB1,ETS1	-0.471447
ELK1,IRF1	ELK1	-0.457875
ELK1,IRF1	ELF1,NR2C2	0.449827
ELK1,IRF1	EGR1,ETS1	-0.425775
ELK1,IRF1	EGR1,IRF1	-0.404681
ELK1,IRF1	EGR1,GABPA	0.399073
ELK1,IRF1	E2F4,ELK1	-0.390301
ELK1,IRF1	E2F4,EGR1	-0.340564
ELK1,IRF1	E2F4	0.338036
ELK1,IRF1	ELK1,ETS1	0.323843
ELK1,IRF1	ELF1,GABPA	0.314295
ELK1,IRF1	CREB1,ELK1	0.302652
ELK1,IRF1	EGR1,ELF1	-0.302019
ELK1,IRF1	E2F4,GABPA	0.248624
ELK1,IRF1	ELF1,ETS1	0.247446
ELK1,IRF1	CREB1,EGR1	0.242989
ELK1,IRF1	CREB1,ELF1	0.237578
ELK1,IRF1	CREB1,E2F4	-0.179008
ELK1,IRF1	ELF1,IRF1	0.129996
ELK1,IRF1	E2F4,ETS1	0.101048
ELK1,IRF1	E2F4,NR2C2	0.100754
ELK1,IRF1	E2F4,ELF1	0.0847914
ELK1,IRF1	CREB1,GABPA	-0.0557809
ELK1,IRF1	ELK1,GABPA	0.0545327
ELK1,IRF1	CREB1	0.052213
ELK1,IRF1	E2F4,IRF1	0.0422133
ELK1,IRF1	CREB1,IRF1	-0.0353797
ELK1,IRF1	EGR1	0.0130252
ELK1,IRF1	ELF1,ELK1	-0.00294178
ELK1,NR2C2	EGR1,IRF1	-0.941583
ELK1,NR2C2	EGR1	-0.805998
ELK1,NR2C2	E2F4,GABPA	0.68193
ELK1,NR2C2	EGR1,ELF1	0.664086
ELK1,NR2C2	CREB1,ETS1	0.645761
ELK1,NR2C2	ELF1,GABPA	0.6301
ELK1,NR2C2	EGR1,NR2C2	0.538468
ELK1,NR2C2	EGR1,GABPA	0.519121
ELK1,NR2C2	ELF1	-0.491484
ELK1,NR2C2	EGR1,ELK1	0.485681
ELK1,NR2C2	EGR1,ETS1	0.477251
ELK1,NR2C2	ELF1,YY1	0.470037
ELK1,NR2C2	ELK1,GABPA	-0.456723
ELK1,NR2C2	E2F4,ELK1	0.454455
ELK1,NR2C2	E2F4,IRF1	0.440199
ELK1,NR2C2	CREB1,ELK1	0.430044
ELK1,NR2C2	ELF1,ETS1	0.41114
ELK1,NR2C2	CREB1,E2F4	0.377166
ELK1,NR2C2	ELK1,IRF1	0.368239
ELK1,NR2C2	CREB1,IRF1	-0.298429
ELK1,NR2C2	E2F4	0.255724
ELK1,NR2C2	ELF1,NR2C2	0.252098
ELK1,NR2C2	ELK1	-0.180748
ELK1,NR2C2	E2F4,ETS1	0.177496
ELK1,NR2C2	CREB1,ELF1	0.12381
ELK1,NR2C2	E2F4,ELF1	0.117151
ELK1,NR2C2	E2F4,NR2C2	0.10151
ELK1,NR2C2	CREB1,NR2C2	0.095723
ELK1,NR2C2	CREB1	0.0774384
ELK1,NR2C2	E2F4,EGR1	-0.051912
ELK1,NR2C2	CREB1,GABPA	0.0402519
ELK1,NR2C2	ELK1,ETS1	-0.0327841
ELK1,NR2C2	ELF1,ELK1	-0.0122878
ELK1,NR2C2	ELF1,IRF1	0.0111818
ELK1,NR2C2	CREB1,EGR1	0.00896449
ELK1,YY1	ELK1,IRF1	-0.943692
ELK1,YY1	ELF1,YY1	-0.901044
ELK1,YY1	CREB1,NR2C2	-0.780884
ELK1,YY1	EGR1,NR2C2	-0.755281
ELK1,YY1	EGR1,IRF1	0.620588
ELK1,YY1	ELF1,NR2C2	-0.508941
ELK1,YY1	ELK1,NR2C2	-0.505769
ELK1,YY1	EGR1,ELK1	0.458557
ELK1,YY1	ELK1	0.433939
ELK1,YY1	ELF1	-0.372053
ELK1,YY1	CREB1,EGR1	-0.348698
ELK1,YY1	E2F4,ELK1	0.341022
ELK1,YY1	ELF1,IRF1	-0.319546
ELK1,YY1	CREB1,ETS1	0.29198
ELK1,YY1	E2F4,EGR1	0.284726
ELK1,YY1	EGR1,GABPA	-0.283984
ELK1,YY1	ELF1,GABPA	-0.277882
ELK1,YY1	CREB1,GABPA	0.273724
ELK1,YY1	CREB1,ELK1	-0.242641
ELK1,YY1	E2F4	-0.23833
ELK1,YY1	E2F4,GABPA	-0.234915
ELK1,YY1	ELK1,GABPA	0.212045
ELK1,YY1	CREB1,E2F4	0.210585
ELK1,YY1	CREB1,ELF1	-0.188904
ELK1,YY1	ELF1,ETS1	-0.177759
ELK1,YY1	EGR1,ETS1	0.136906
ELK1,YY1	ELF1,ELK1	0.126688
ELK1,YY1	EGR1,ELF1	0.123136
ELK1,YY1	ELK1,ETS1	-0.115489
ELK1,YY1	CREB1,IRF1	-0.109742
ELK1,YY1	E2F4,NR2C2	-0.0708241
ELK1,YY1	EGR1	0.0421098
ELK1,YY1	E2F4,ETS1	0.0321457
ELK1,YY1	E2F4,IRF1	0.0180431
ELK1,YY1	E2F4,ELF1	0.011549
ELK1,YY1	CREB1	0.0112942
ETS1	E2F4,EGR1	-0.905559
ETS1	ELF1,ELK1	0.879603
ETS1	CREB1	0.855031
ETS1	CREB1,ELF1	0.849729
ETS1	ELF1,NR2C2	-0.842228
ETS1	E2F4,NR2C2	0.795432
ETS1	CREB1,EGR1	-0.785699
ETS1	E2F4	0.747769
ETS1	E2F4,ELF1	0.739442
ETS1	ELF1,IRF1	-0.67858
ETS1	CREB1,ELK1	0.668972
ETS1	ELK1	0.667777
ETS1	ELF1,ETS1	0.667366
ETS1	ELK1,GABPA	0.550245
ETS1	CREB1,GABPA	0.51316
ETS1	EGR1,NR2C2	0.474506
ETS1	E2F4,ETS1	0.430419
ETS1	EGR1,ELK1	-0.391987
ETS1	ELF1	0.37268
ETS1	E2F4,IRF1	-0.37235
ETS1	ELF1,YY1	-0.356735
ETS1	E2F4,GABPA	0.332967
ETS1	ELK1,NR2C2	-0.326637
ETS1	ELK1,ETS1	0.31729
ETS1	EGR1,GABPA	-0.307795
ETS1	EGR1,IRF1	0.303568
ETS1	CREB1,ETS1	-0.293024
ETS1	CREB1,NR2C2	0.27046
ETS1	CREB1,E2F4	0.139668
ETS1	ELF1,GABPA	-0.0847542
ETS1	ELK1,YY1	0.0712879
ETS1	EGR1,ETS1	-0.0711808
ETS1	E2F4,ELK1	-0.0248071
ETS1	CREB1,IRF1	0.0197478
ETS1	EGR1,ELF1	0.0167058
ETS1	ELK1,IRF1	0.0134687
ETS1	EGR1	0.00235546
ETS1,IRF1	CREB1,ETS1	0.972154
ETS1,IRF1	ELF1	-0.930053
ETS1,IRF1	EGR1,ELF1	0.813317
ETS1,IRF1	EGR1,ETS1	0.77407
ETS1,IRF1	EGR1,ELK1	0.757074
ETS1,IRF1	EGR1	-0.738259
ETS1,IRF1	ELK1,NR2C2	0.689643
ETS1,IRF1	EGR1,IRF1	-0.625166
ETS1,IRF1	CREB1,NR2C2	-0.623145
ETS1,IRF1	E2F4,ELK1	0.59729
ETS1,IRF1	ELF1,GABPA	0.502989
ETS1,IRF1	ELK1,ETS1	-0.44317
ETS1,IRF1	E2F4,GABPA	0.416734
ETS1,IRF1	ELK1,GABPA	-0.388979
ETS1,IRF1	ELK1,IRF1	-0.38502
ETS1,IRF1	CREB1,IRF1	-0.37483
ETS1,IRF1	CREB1,E2F4	0.336208
ETS1,IRF1	ELK1	0.306874
ETS1,IRF1	ETS1	-0.29275
ETS1,IRF1	ELF1,YY1	-0.250133
ETS1,IRF1	ELF1,ETS1	0.233784
ETS1,IRF1	CREB1,ELK1	0.207635
ETS1,IRF1	E2F4,IRF1	0.206045
ETS1,IRF1	ELK1,YY1	0.198082
ETS1,IRF1	CREB1,EGR1	-0.164876
ETS1,IRF1	E2F4,EGR1	0.155114
ETS1,IRF1	ELF1,NR2C2	-0.113277
ETS1,IRF1	CREB1,ELF1	-0.0946119
ETS1,IRF1	ELF1,IRF1	-0.0798407
ETS1,IRF1	E2F4,ETS1	-0.0592781
ETS1,IRF1	E2F4,NR2C2	-0.0518196
ETS1,IRF1	EGR1,GABPA	0.0478259
ETS1,IRF1	E2F4	-0.0423569
ETS1,IRF1	E2F4,ELF1	-0.0378802
ETS1,IRF1	EGR1,NR2C2	0.00514025
ETS1,IRF1	CREB1	-0.00472621
ETS1,IRF1	CREB1,GABPA	0.00426577
ETS1,IRF1	ELF1,ELK1	0.00126451
ETS1,NR2C2	E2F4	0.986505
ETS1,NR2C2	CREB1,ELK1	0.976799
ETS1,NR2C2	ELF1,ETS1	0.972983
ETS1,NR2C2	CREB1	0.945799
ETS1,NR2C2	CREB1,ELF1	0.940426
ETS1,NR2C2	E2F4,ELF1	0.932059
ETS1,NR2C2	ELF1,ELK1	0.920345
ETS1,NR2C2	E2F4,NR2C2	0.89848
ETS1,NR2C2	E2F4,GABPA	0.882811
ETS1,NR2C2	E2F4,EGR1	-0.865248
ETS1,NR2C2	CREB1,EGR1	-0.85953
ETS1,NR2C2	ELF1,IRF1	-0.821747
ETS1,NR2C2	CREB1,GABPA	0.779154
ETS1,NR2C2	E2F4,ETS1	0.77481
ETS1,NR2C2	EGR1,NR2C2	0.745184
ETS1,NR2C2	ETS1	0.727725
ETS1,NR2C2	ELF1,NR2C2	-0.676544
ETS1,NR2C2	EGR1	-0.628383
ETS1,NR2C2	CREB1,E2F4	0.60366
ETS1,NR2C2	ELK1,ETS1	0.557299
ETS1,NR2C2	EGR1,ELF1	0.453125
ETS1,NR2C2	E2F4,ELK1	0.438017
ETS1,NR2C2	ELK1	0.403634
ETS1,NR2C2	CREB1,NR2C2	0.361738
ETS1,NR2C2	ELF1,GABPA	0.323521
ETS1,NR2C2	ELK1,NR2C2	0.323293
ETS1,NR2C2	ELK1,GABPA	0.322054
ETS1,NR2C2	EGR1,GABPA	0.306444
ETS1,NR2C2	CREB1,IRF1	-0.264509
ETS1,NR2C2	ELK1,IRF1	0.24205
ETS1,NR2C2	EGR1,IRF1	-0.206781
ETS1,NR2C2	E2F4,IRF1	0.196398
ETS1,NR2C2	ELK1,YY1	-0.164758
ETS1,NR2C2	CREB1,ETS1	0.129095
ETS1,NR2C2	ETS1,IRF1	0.109704
ETS1,NR2C2	EGR1,ELK1	0.108354
ETS1,NR2C2	ELF1	0.107011
ETS1,NR2C2	EGR1,ETS1	0.096422
ETS1,NR2C2	ELF1,YY1	-0.0466845
ETS1,YY1	CREB1,NR2C2	0.78864
ETS1,YY1	ELF1,YY1	0.72497
ETS1,YY1	CREB1,IRF1	0.702473
ETS1,YY1	ELK1,YY1	-0.645481
ETS1,YY1	ELK1,GABPA	-0.551593
ETS1,YY1	EGR1,NR2C2	0.547315
ETS1,YY1	ELK1,IRF1	0.542305
ETS1,YY1	ELK1	-0.487388
ETS1,YY1	E2F4,NR2C2	0.481282
ETS1,YY1	ELK1,ETS1	0.448224
ETS1,YY1	CREB1,ELF1	0.436979
ETS1,YY1	EGR1,IRF1	-0.420213
ETS1,YY1	ELF1,GABPA	-0.401327
ETS1,YY1	E2F4,ETS1	0.388918
ETS1,YY1	E2F4,ELF1	0.350059
ETS1,YY1	EGR1,GABPA	0.349987
ETS1,YY1	E2F4	0.346842
ETS1,YY1	EGR1,ELK1	-0.320379
ETS1,YY1	E2F4,GABPA	0.307477
ETS1,YY1	E2F4,IRF1	0.295181
ETS1,YY1	CREB1	0.289697
ETS1,YY1	CREB1,E2F4	0.282882
ETS1,YY1	ELK1,NR2C2	0.26976
ETS1,YY1	ETS1,IRF1	-0.269072
ETS1,YY1	ELF1,IRF1	0.258969
ETS1,YY1	E2F4,EGR1	-0.258485
ETS1,YY1	ETS1,NR2C2	0.254728
ETS1,YY1	ELF1	0.212084
ETS1,YY1	ELF1,NR2C2	0.210785
ETS1,YY1	EGR1,ELF1	0.196342
ETS1,YY1	EGR1,ETS1	0.189569
ETS1,YY1	CREB1,ETS1	-0.182399
ETS1,YY1	CREB1,ELK1	0.169846
ETS1,YY1	E2F4,ELK1	0.137085
ETS1,YY1	CREB1,EGR1	0.128556
ETS1,YY1	ETS1	0.108541
ETS1,YY1	EGR1	-0.106205
ETS1,YY1	CREB1,GABPA	-0.104376
ETS1,YY1	ELF1,ETS1	0.101261
ETS1,YY1	ELF1,ELK1	-0.0163569
GABPA	CREB1,ELF1	0.989618
GABPA	CREB1	0.978953
GABPA	E2F4	0.967369
GABPA	ETS1,NR2C2	0.952139
GABPA	E2F4,NR2C2	0.947467
GABPA	E2F4,EGR1	-0.941288
GABPA	ELF1,ELK1	0.939286
GABPA	E2F4,ELF1	0.935115
GABPA	CREB1,ELK1	0.897801
GABPA	ELF1,ETS1	0.887211
GABPA	ETS1	0.885745
GABPA	CREB1,EGR1	-0.848336
GABPA	ELF1,IRF1	-0.77205
GABPA	ELF1,NR2C2	-0.746452
GABPA	E2F4,ETS1	0.721375
GABPA	E2F4,GABPA	0.714335
GABPA	EGR1,NR2C2	0.711942
GABPA	CREB1,GABPA	0.702209
GABPA	ELK1,ETS1	0.558535
GABPA	CREB1,E2F4	0.470877
GABPA	ELK1	0.456995
GABPA	CREB1,NR2C2	0.44242
GABPA	EGR1	-0.385598
GABPA	ELK1,GABPA	0.382748
GABPA	ETS1,YY1	0.319849
GABPA	EGR1,ELF1	0.287776
GABPA	ELF1	0.274254
GABPA	E2F4,ELK1	0.272774
GABPA	ELK1,IRF1	0.221826
GABPA	EGR1,ELK1	-0.140186
GABPA	ELK1,YY1	-0.139287
GABPA	EGR1,GABPA	0.11639
GABPA	ETS1,IRF1	-0.116056
GABPA	ELF1,GABPA	0.101818
GABPA	ELF1,YY1	-0.0930154
GABPA	CREB1,ETS1	-0.0894964
GABPA	ELK1,NR2C2	0.0712471
GABPA	CREB1,IRF1	-0.070158
GABPA	EGR1,ETS1	0.0210141
GABPA	EGR1,IRF1	-0.0205048
GABPA	E2F4,IRF1	0.0129331
GABPA,IRF1	ETS1,IRF1	0.881019
GABPA,IRF1	CREB1,ETS1	0.811753
GABPA,IRF1	ELF1,GABPA	0.753881
GABPA,IRF1	CREB1,IRF1	-0.739087
GABPA,IRF1	EGR1	-0.738501
GABPA,IRF1	EGR1,ELK1	0.720491
GABPA,IRF1	ELF1	-0.689321
GABPA,IRF1	EGR1,ELF1	0.634537
GABPA,IRF1	CREB1,NR2C2	-0.603031
GABPA,IRF1	ELK1,NR2C2	0.583493
GABPA,IRF1	ETS1,YY1	-0.524213
GABPA,IRF1	E2F4,GABPA	0.514245
GABPA,IRF1	ELK1	0.507998
GABPA,IRF1	ELF1,ETS1	0.491394
GABPA,IRF1	E2F4,ELK1	0.488494
GABPA,IRF1	EGR1,ETS1	0.456291
GABPA,IRF1	CREB1,ELK1	0.447549
GABPA,IRF1	ELF1,IRF1	-0.43997
GABPA,IRF1	CREB1,EGR1	-0.427081
GABPA,IRF1	EGR1,IRF1	-0.418431
GABPA,IRF1	ELF1,YY1	-0.407531
GABPA,IRF1	ETS1,NR2C2	0.328206
GABPA,IRF1	ELF1,NR2C2	-0.322114
GABPA,IRF1	CREB1,GABPA	0.314265
GABPA,IRF1	ELK1,IRF1	-0.309554
GABPA,IRF1	CREB1,E2F4	0.307293
GABPA,IRF1	ELK1,ETS1	-0.307116
GABPA,IRF1	ELF1,ELK1	0.303154
GABPA,IRF1	ELK1,YY1	0.25541
GABPA,IRF1	E2F4	0.177495
GABPA,IRF1	CREB1	0.166151
GABPA,IRF1	E2F4,ELF1	0.120048
GABPA,IRF1	E2F4,IRF1	0.117749
GABPA,IRF1	EGR1,NR2C2	0.097894
GABPA,IRF1	GABPA	0.0946113
GABPA,IRF1	ELK1,GABPA	0.0805714
GABPA,IRF1	E2F4,EGR1	-0.0785329
GABPA,IRF1	EGR1,GABPA	0.0658708
GABPA,IRF1	ETS1	-0.059371
GABPA,IRF1	CREB1,ELF1	0.0525148
GABPA,IRF1	E2F4,ETS1	0.0493801
GABPA,IRF1	E2F4,NR2C2	0.0289835
GABPA,NR2C2	E2F4,IRF1	0.872452
GABPA,NR2C2	CREB1,E2F4	0.728422
GABPA,NR2C2	E2F4,ELK1	0.689734
GABPA,NR2C2	EGR1,GABPA	0.666963
GABPA,NR2C2	ELK1	-0.595534
GABPA,NR2C2	ELK1,ETS1	0.576523
GABPA,NR2C2	E2F4,ETS1	0.574272
GABPA,NR2C2	ELK1,GABPA	-0.525665
GABPA,NR2C2	EGR1,ELK1	0.504846
GABPA,NR2C2	ELF1,GABPA	-0.497465
GABPA,NR2C2	CREB1,IRF1	0.421709
GABPA,NR2C2	ETS1,YY1	0.407283
GABPA,NR2C2	E2F4,EGR1	0.401772
GABPA,NR2C2	EGR1,ELF1	0.363773
GABPA,NR2C2	ETS1	-0.328009
GABPA,NR2C2	EGR1	-0.311755
GABPA,NR2C2	EGR1,NR2C2	-0.283383
GABPA,NR2C2	CREB1,GABPA	0.257992
GABPA,NR2C2	E2F4,ELF1	0.246507
GABPA,NR2C2	CREB1,ETS1	0.240645
GABPA,NR2C2	E2F4,GABPA	0.216077
GABPA,NR2C2	ELF1	-0.208786
GABPA,NR2C2	ELK1,YY1	0.202238
GABPA,NR2C2	GABPA,IRF1	-0.200672
GABPA,NR2C2	ELK1,IRF1	-0.19266
GABPA,NR2C2	ELF1,ETS1	-0.185185
GABPA,NR2C2	ELF1,YY1	0.184639
GABPA,NR2C2	CREB1,ELK1	-0.182197
GABPA,NR2C2	E2F4,NR2C2	0.177064
GABPA,NR2C2	EGR1,ETS1	0.176584
GABPA,NR2C2	ELF1,ELK1	-0.174357
GABPA,NR2C2	ELF1,NR2C2	0.146259
GABPA,NR2C2	ELK1,NR2C2	0.102492
GABPA,NR2C2	CREB1,NR2C2	0.0983841
GABPA,NR2C2	GABPA	-0.0911254
GABPA,NR2C2	ELF1,IRF1	0.043481
GABPA,NR2C2	CREB1	0.0373518
GABPA,NR2C2	CREB1,EGR1	0.0314751
GABPA,NR2C2	ETS1,NR2C2	-0.028003
GABPA,NR2C2	ETS1,IRF1	0.0234783
GABPA,NR2C2	CREB1,ELF1	-0.0115729
GABPA,NR2C2	EGR1,IRF1	-0.00278514
GABPA,NR2C2	E2F4	0.00167634
GABPA,YY1	EGR1,NR2C2	0.933372
GABPA,YY1	ELK1,YY1	-0.838871
GABPA,YY1	ELK1,IRF1	0.838012
GABPA,YY1	ELK1,NR2C2	0.704929
GABPA,YY1	CREB1,ELK1	0.698889
GABPA,YY1	E2F4,GABPA	0.697396
GABPA,YY1	EGR1,IRF1	-0.681853
GABPA,YY1	CREB1,NR2C2	0.675912
GABPA,YY1	ELF1,YY1	0.667793
GABPA,YY1	ELF1,ETS1	0.655839
GABPA,YY1	E2F4	0.64529
GABPA,YY1	ETS1,NR2C2	0.61984
GABPA,YY1	E2F4,EGR1	-0.565479
GABPA,YY1	ELF1,GABPA	0.56124
GABPA,YY1	CREB1,ELF1	0.528499
GABPA,YY1	ETS1,YY1	0.50661
GABPA,YY1	GABPA	0.505752
GABPA,YY1	EGR1	-0.488972
GABPA,YY1	EGR1,GABPA	0.476565
GABPA,YY1	E2F4,NR2C2	0.410559
GABPA,YY1	E2F4,ELF1	0.404645
GABPA,YY1	CREB1	0.394863
GABPA,YY1	E2F4,ETS1	0.3501
GABPA,YY1	ELF1,ELK1	0.326936
GABPA,YY1	ELK1,ETS1	0.323758
GABPA,YY1	CREB1,IRF1	-0.232456
GABPA,YY1	ELF1	0.220031
GABPA,YY1	CREB1,GABPA	0.217977
GABPA,YY1	EGR1,ELF1	0.210643
GABPA,YY1	ELF1,IRF1	-0.194922
GABPA,YY1	CREB1,E2F4	0.187607
GABPA,YY1	E2F4,IRF1	0.182286
GABPA,YY1	ETS1	0.172897
GABPA,YY1	GABPA,NR2C2	-0.164158
GABPA,YY1	GABPA,IRF1	0.154548
GABPA,YY1	ELK1	-0.151734
GABPA,YY1	CREB1,EGR1	-0.150593
GABPA,YY1	EGR1,ELK1	-0.117337
GABPA,YY1	ELF1,NR2C2	0.114123
GABPA,YY1	ETS1,IRF1	0.0673201
GABPA,YY1	E2F4,ELK1	0.0374484
GABPA,YY1	EGR1,ETS1	-0.0334335
GABPA,YY1	CREB1,ETS1	-0.0101791
GABPA,YY1	ELK1,GABPA	-0.00688095
IRF1	EGR1,IRF1	0.919617
IRF1	ELK1,YY1	0.842786
IRF1	GABPA,YY1	-0.842771
IRF1	ELK1,NR2C2	-0.818157
IRF1	EGR1,NR2C2	-0.781176
IRF1	ELK1,IRF1	-0.673837
IRF1	ELF1,YY1	-0.673814
IRF1	ELF1,GABPA	-0.507834
IRF1	ETS1,YY1	-0.496401
IRF1	E2F4,GABPA	-0.464882
IRF1	EGR1	0.423631
IRF1	CREB1,NR2C2	-0.420156
IRF1	CREB1,ELK1	-0.405181
IRF1	ELK1,GABPA	0.387539
IRF1	ELF1,ETS1	-0.355232
IRF1	EGR1,ELF1	-0.343613
IRF1	ETS1,IRF1	-0.340776
IRF1	EGR1,ETS1	-0.335068
IRF1	ELF1,NR2C2	-0.322283
IRF1	E2F4,EGR1	0.295893
IRF1	ETS1,NR2C2	-0.281234
IRF1	E2F4	-0.267639
IRF1	CREB1,GABPA	0.255252
IRF1	GABPA,NR2C2	0.246449
IRF1	CREB1,ETS1	-0.231343
IRF1	GABPA,IRF1	-0.224825
IRF1	ELF1,IRF1	-0.222686
IRF1	CREB1,ELF1	-0.222416
IRF1	EGR1,GABPA	-0.200838
IRF1	CREB1,EGR1	-0.169681
IRF1	GABPA	-0.162357
IRF1	ELK1,ETS1	0.151437
IRF1	ELK1	0.140919
IRF1	ELF1	0.138971
IRF1	E2F4,NR2C2	-0.127726
IRF1	ETS1	0.104266
IRF1	EGR1,ELK1	0.0981053
IRF1	CREB1	-0.0770087
IRF1	E2F4,ETS1	0.0574584
IRF1	CREB1,IRF1	0.0569701
IRF1	ELF1,ELK1	0.0357886
IRF1	CREB1,E2F4	0.0341995
IRF1	E2F4,ELF1	-0.0306205
IRF1	E2F4,ELK1	0.0196986
IRF1	E2F4,IRF1	-0.00200964
IRF1,NR2C2	ELK1,NR2C2	0.914452
IRF1,NR2C2	GABPA,YY1	0.876624
IRF1,NR2C2	EGR1,IRF1	-0.833883
IRF1,NR2C2	IRF1	-0.823864
IRF1,NR2C2	ELK1,YY1	-0.716282
IRF1,NR2C2	ELF1,YY1	0.701809
IRF1,NR2C2	EGR1,GABPA	0.700381
IRF1,NR2C2	E2F4,GABPA	0.696243
IRF1,NR2C2	EGR1,NR2C2	0.679689
IRF1,NR2C2	EGR1	-0.679689
IRF1,NR2C2	ELK1,IRF1	0.673523
IRF1,NR2C2	ELF1,GABPA	0.59597
IRF1,NR2C2	E2F4,IRF1	0.503648
IRF1,NR2C2	CREB1,ELK1	0.485496
IRF1,NR2C2	ELF1,ETS1	0.453428
IRF1,NR2C2	CREB1,NR2C2	0.441157
IRF1,NR2C2	ETS1,YY1	0.427379
IRF1,NR2C2	EGR1,ELF1	0.408929
IRF1,NR2C2	ETS1,NR2C2	0.400957
IRF1,NR2C2	E2F4	0.393132
IRF1,NR2C2	ELK1	-0.385475
IRF1,NR2C2	ETS1,IRF1	0.351209
IRF1,NR2C2	ELF1,NR2C2	0.350487
IRF1,NR2C2	CREB1,E2F4	0.350432
IRF1,NR2C2	GABPA,IRF1	0.325695
IRF1,NR2C2	E2F4,ETS1	0.317223
IRF1,NR2C2	CREB1,ETS1	0.311721
IRF1,NR2C2	ELK1,GABPA	-0.297036
IRF1,NR2C2	E2F4,ELK1	0.295405
IRF1,NR2C2	CREB1,IRF1	-0.274882
IRF1,NR2C2	EGR1,ELK1	0.274864
IRF1,NR2C2	ELK1,ETS1	0.253873
IRF1,NR2C2	ETS1	-0.251089
IRF1,NR2C2	CREB1,ELF1	0.224747
IRF1,NR2C2	E2F4,ELF1	0.212307
IRF1,NR2C2	GABPA	0.181199
IRF1,NR2C2	E2F4,NR2C2	0.169239
IRF1,NR2C2	E2F4,EGR1	-0.160872
IRF1,NR2C2	CREB1,GABPA	0.146879
IRF1,NR2C2	EGR1,ETS1	0.137037
IRF1,NR2C2	CREB1	0.130765
IRF1,NR2C2	GABPA,NR2C2	0.13028
IRF1,NR2C2	ELF1	-0.111423
IRF1,NR2C2	CREB1,EGR1	0.0398627
IRF1,NR2C2	ELF1,ELK1	0.0376498
IRF1,NR2C2	ELF1,IRF1	-0.0324265
NR2C2	IRF1,NR2C2	0.902703
NR2C2	ELK1,YY1	-0.864241
NR2C2	ELF1,YY1	0.850127
NR2C2	ELK1,IRF1	0.84546
NR2C2	GABPA,YY1	0.82493
NR2C2	IRF1	-0.810367
NR2C2	ELK1,NR2C2	0.740059
NR2C2	EGR1,IRF1	-0.716004
NR2C2	ELF1,NR2C2	0.629906
NR2C2	EGR1,NR2C2	0.592177
NR2C2	ELF1,GABPA	0.567123
NR2C2	EGR1,GABPA	0.563463
NR2C2	ELK1	-0.536665
NR2C2	CREB1,NR2C2	0.533017
NR2C2	ETS1	-0.386664
NR2C2	ETS1,YY1	0.377134
NR2C2	CREB1,EGR1	0.364758
NR2C2	E2F4,GABPA	0.355005
NR2C2	EGR1	-0.31334
NR2C2	E2F4,IRF1	0.281636
NR2C2	CREB1,IRF1	-0.241847
NR2C2	ELF1,IRF1	0.234502
NR2C2	CREB1,ELK1	0.22281
NR2C2	ELF1,ELK1	-0.220932
NR2C2	ELK1,GABPA	-0.213466
NR2C2	ELF1,ETS1	0.181933
NR2C2	CREB1	-0.172762
NR2C2	EGR1,ETS1	-0.139713
NR2C2	E2F4	0.139487
NR2C2	ELF1	0.13936
NR2C2	E2F4,NR2C2	-0.134082
NR2C2	CREB1,GABPA	-0.130555
NR2C2	E2F4,ELK1	-0.114326
NR2C2	ELK1,ETS1	0.112505
NR2C2	ETS1,NR2C2	0.109523
NR2C2	E2F4,ELF1	-0.10704
NR2C2	ETS1,IRF1	0.0920621
NR2C2	GABPA,IRF1	0.0809531
NR2C2	GABPA,NR2C2	-0.0625176
NR2C2	GABPA	-0.0579825
NR2C2	CREB1,E2F4	-0.0408314
NR2C2	CREB1,ELF1	-0.0298463
NR2C2	E2F4,EGR1	-0.0231275
NR2C2	EGR1,ELK1	-0.0217008
NR2C2	EGR1,ELF1	0.0149623
NR2C2	E2F4,ETS1	0.00664455
NR2C2	CREB1,ETS1	-0.000122001
YY1	ELF1,IRF1	0.958579
YY1	ELF1,ELK1	-0.945741
YY1	CREB1,EGR1	0.910829
YY1	CREB1,GABPA	-0.854309
YY1	ELF1,NR2C2	0.829574
YY1	ETS1	-0.816942
YY1	GABPA	-0.815003
YY1	CREB1	-0.803844
YY1	ETS1,NR2C2	-0.790292
YY1	ELF1,ETS1	-0.785682
YY1	ELK1,GABPA	-0.785521
YY1	E2F4	-0.780426
YY1	E2F4,ELF1	-0.766667
YY1	E2F4,EGR1	0.756055
YY1	CREB1,ELK1	-0.755656
YY1	CREB1,ELF1	-0.728991
YY1	E2F4,NR2C2	-0.667894
YY1	ELK1	-0.610883
YY1	E2F4,ETS1	-0.591749
YY1	E2F4,GABPA	-0.500711
YY1	ELK1,ETS1	-0.474366
YY1	ELF1,YY1	0.469182
YY1	CREB1,IRF1	0.458982
YY1	EGR1,IRF1	-0.368991
YY1	CREB1,E2F4	-0.342504
YY1	EGR1,NR2C2	-0.337978
YY1	ELF1	-0.315267
YY1	NR2C2	0.28206
YY1	EGR1,ETS1	0.277668
YY1	GABPA,IRF1	-0.261499
YY1	ELF1,GABPA	-0.252615
YY1	IRF1	-0.251012
YY1	ELK1,YY1	-0.250253
YY1	EGR1	0.247093
YY1	ETS1,YY1	0.240021
YY1	GABPA,NR2C2	0.220607
YY1	ELK1,NR2C2	0.195324
YY1	GABPA,YY1	-0.182889
YY1	E2F4,ELK1	-0.169358
YY1	ETS1,IRF1	0.135397
YY1	CREB1,ETS1	0.133199
YY1	IRF1,NR2C2	0.0996466
YY1	CREB1,NR2C2	-0.0847727
YY1	E2F4,IRF1	0.0599616
YY1	ELK1,IRF1	0.0426504
YY1	EGR1,ELF1	-0.0402358
YY1	EGR1,GABPA	-0.0313273
YY1	EGR1,ELK1	-0.0159048
