# Supplementary material for: Model-based understanding of single-cell CRISPR screening
Source: Nat Commun. 2019 May 20;10:2233. doi: 10.1038/s41467-019-10216-x (PMC6527552; doi:10.1038/s41467-019-10216-x)
Supplement: Supplementary file 9 — Supplementary Data 6 [file 41467_2019_10216_MOESM9_ESM.xlsx]

## Sheet: Supplementary Data 6
Supplementary Data 6 Perturbation effect prioritizing result for K562 with perturbation of cell cycle regulators (GSM2396861)
Overall perturbation effect prioritizing
Perturbation	Ranking	Score	off_target
AURKA	1	11.172	none
TOR1AIP1	2	6.06716	none
RACGAP1	3	5.37521	none
CENPE	4	5.30296	none
CABP7	5	4.15378	none
PTGER2	6	3.65982	none
CEP55	7	3.45454	none
AURKB	8	3.01447	none
CIT	9	2.96292	none
ECT2	10	2.62409	none
AURKC	11	2.60446	none
OGG1	12	2.45023	none
ARHGEF17	13	1.41277	none
Topic-specific perturbation effect prioritizing
Topic	Perturbation	Ranking
Topic1	CENPE	1
Topic1	TOR1AIP1	2
Topic1	RACGAP1	3
Topic1	CEP55	4
Topic1	ECT2	5
Topic1	CABP7	6
Topic1	AURKC	7
Topic1	PTGER2	8
Topic1	CIT	9
Topic1	OGG1	10
Topic1	AURKA	11
Topic1	ARHGEF17	12
Topic1	AURKB	13
Topic2	AURKB	1
Topic2	PTGER2	2
Topic2	ARHGEF17	3
Topic2	CABP7	4
Topic3	AURKA	1
Topic3	CENPE	2
Topic3	TOR1AIP1	3
Topic3	RACGAP1	4
Topic3	CEP55	5
Topic3	ECT2	6
Topic3	PTGER2	7
Topic3	CABP7	8
Topic3	AURKC	9
Topic3	OGG1	10
Topic3	CIT	11
Topic3	AURKB	12
Topic3	ARHGEF17	13
Topic4	CIT	1
Topic4	OGG1	2
The relationships between different perturbations
Perturbation_1	Perturbation_2	Correlation
AURKA	ARHGEF17	0.408082
AURKB	ARHGEF17	0.978081
AURKB	AURKA	0.562719
AURKC	ARHGEF17	-0.501891
AURKC	AURKB	-0.347863
AURKC	AURKA	0.0903304
CABP7	ARHGEF17	0.960828
CABP7	AURKB	0.900175
CABP7	AURKC	-0.718822
CABP7	AURKA	0.336499
CENPE	AURKC	0.803101
CENPE	AURKA	0.499122
CENPE	AURKB	0.275733
CENPE	CABP7	-0.170028
CENPE	ARHGEF17	0.096547
CEP55	AURKC	0.968435
CEP55	CENPE	0.904463
CEP55	CABP7	-0.567291
CEP55	ARHGEF17	-0.335324
CEP55	AURKA	0.329754
CEP55	AURKB	-0.152444
CIT	AURKC	0.924503
CIT	CABP7	-0.921402
CIT	CEP55	0.81122
CIT	ARHGEF17	-0.777704
CIT	AURKB	-0.673367
CIT	CENPE	0.515827
CIT	AURKA	-0.205906
ECT2	CEP55	-0.979383
ECT2	CENPE	-0.971854
ECT2	AURKC	-0.912021
ECT2	CIT	-0.6883
ECT2	AURKA	-0.427025
ECT2	CABP7	0.391401
ECT2	ARHGEF17	0.138288
ECT2	AURKB	-0.0484093
OGG1	AURKC	0.989724
OGG1	CIT	0.9679
OGG1	CEP55	0.931863
OGG1	ECT2	-0.848201
OGG1	CABP7	-0.81084
OGG1	CENPE	0.711005
OGG1	ARHGEF17	-0.620114
OGG1	AURKB	-0.478054
OGG1	AURKA	0.00624854
PTGER2	AURKB	0.83953
PTGER2	ARHGEF17	0.750223
PTGER2	CENPE	0.718797
PTGER2	CABP7	0.538906
PTGER2	ECT2	-0.5349
PTGER2	AURKA	0.508226
PTGER2	CEP55	0.354641
PTGER2	AURKC	0.194851
PTGER2	CIT	-0.172227
PTGER2	OGG1	0.0532637
RACGAP1	AURKA	0.854351
RACGAP1	ECT2	-0.804652
RACGAP1	CENPE	0.794935
RACGAP1	CEP55	0.76515
RACGAP1	AURKC	0.591388
RACGAP1	OGG1	0.525023
RACGAP1	PTGER2	0.461296
RACGAP1	CIT	0.327609
RACGAP1	AURKB	0.231315
RACGAP1	CABP7	-0.134415
RACGAP1	ARHGEF17	0.025868
TOR1AIP1	PTGER2	0.928882
TOR1AIP1	CENPE	0.88543
TOR1AIP1	ECT2	-0.759732
TOR1AIP1	RACGAP1	0.753014
TOR1AIP1	AURKA	0.698304
TOR1AIP1	AURKB	0.685581
TOR1AIP1	CEP55	0.614919
TOR1AIP1	ARHGEF17	0.53259
TOR1AIP1	AURKC	0.434436
TOR1AIP1	OGG1	0.303791
TOR1AIP1	CABP7	0.300544
TOR1AIP1	CIT	0.0586118
