# Supplementary material for: Model-based understanding of single-cell CRISPR screening
Source: Nat Commun. 2019 May 20;10:2233. doi: 10.1038/s41467-019-10216-x (PMC6527552; doi:10.1038/s41467-019-10216-x)
Supplement: Supplementary file 10 — Supplementary Data 7 [file 41467_2019_10216_MOESM10_ESM.xlsx]

## Sheet: Supplementary Data 7
Supplementary Data 7 Perturbation effect prioritizing result for K562 cells (GSM2406675)
Overall perturbation effect prioritizing
Perturbation	Ranking	Score	off_target
SPI1	1	80.2142	none
BHLHE40	2	28.5633	none
ZNF326	3	20.7087	none
EP300	4	14.3136	none
SNAI1	5	9.41411	none
CREB1	6	5.90744	none
DDIT3	7	2.7282	none
Topic-specific perturbation effect prioritizing
Topic	Perturbation	Ranking
Topic1	SPI1	1
Topic2	ZNF326	1
Topic2	SNAI1	2
Topic2	BHLHE40	3
Topic2	SPI1	4
Topic2	DDIT3	5
Topic2	EP300	6
Topic3	SPI1	1
Topic3	BHLHE40	2
Topic3	EP300	3
Topic3	CREB1	4
Topic3	ZNF326	5
Topic3	SNAI1	6
Topic3	DDIT3	7
Topic4	CREB1	1
Topic4	BHLHE40	2
Topic4	EP300	3
Topic4	SPI1	4
Topic4	DDIT3	5
Topic4	ZNF326	6
Topic4	SNAI1	7
The relationships between different perturbations
Perturbation_1	Perturbation_2	Correlation
CREB1	BHLHE40	0.9429
DDIT3	CREB1	0.862568
DDIT3	BHLHE40	0.64597
EP300	BHLHE40	0.986258
EP300	CREB1	0.981943
EP300	DDIT3	0.759125
SNAI1	BHLHE40	-0.911768
SNAI1	EP300	-0.859253
SNAI1	CREB1	-0.747372
SNAI1	DDIT3	-0.346262
SPI1	DDIT3	0.476138
SPI1	CREB1	0.294316
SPI1	EP300	0.276373
SPI1	SNAI1	-0.220511
SPI1	BHLHE40	0.165478
ZNF326	SNAI1	0.990152
ZNF326	BHLHE40	-0.85501
ZNF326	EP300	-0.803738
ZNF326	CREB1	-0.680754
ZNF326	SPI1	-0.304084
ZNF326	DDIT3	-0.286939
