# Supplementary material for: Model-based understanding of single-cell CRISPR screening
Source: Nat Commun. 2019 May 20;10:2233. doi: 10.1038/s41467-019-10216-x (PMC6527552; doi:10.1038/s41467-019-10216-x)
Supplement: Supplementary file 11 — Supplementary Data 8 [file 41467_2019_10216_MOESM11_ESM.xlsx]

## Sheet: Supplementary Data 8
Supplementary Data 8 Perturbation effect prioritizing result for K562 with three UPR genes (GSM2406677)
Overall perturbation effect prioritizing
Perturbation	Ranking	Score	off_target
ATF6,ERN1,EIF2AK3	1	113.392	none
ERN1,EIF2AK3	2	109.016	none
ATF6,EIF2AK3	3	103.19	none
EIF2AK3	4	93.9967	none
ERN1	5	23.2084	none
ATF6,ERN1	6	15.085	none
ATF6	7	11.0106	none
Topic-specific perturbation effect prioritizing
Topic	Perturbation	Ranking
Topic1	ATF6,ERN1,EIF2AK3	1
Topic1	ATF6,EIF2AK3	2
Topic1	ERN1,EIF2AK3	3
Topic1	EIF2AK3	4
Topic2	ATF6,ERN1,EIF2AK3	1
Topic2	ATF6,EIF2AK3	2
Topic2	ERN1,EIF2AK3	3
Topic2	EIF2AK3	4
Topic2	ATF6	5
Topic2	ERN1	6
Topic3	ATF6	1
Topic3	ATF6,ERN1	2
Topic3	ATF6,EIF2AK3	3
Topic3	ERN1,EIF2AK3	4
Topic3	ERN1	5
Topic3	ATF6,ERN1,EIF2AK3	6
Topic4	ERN1,EIF2AK3	1
Topic4	ERN1	2
Topic4	EIF2AK3	3
Topic4	ATF6,ERN1,EIF2AK3	4
Topic4	ATF6,ERN1	5
Topic4	ATF6	6
Topic4	ATF6,EIF2AK3	7
The relationships between different perturbations
Perturbation_1	Perturbation_2	Correlation
ATF6,EIF2AK3	ATF6	0.60168
ATF6,ERN1	ATF6,EIF2AK3	0.93196
ATF6,ERN1	ATF6	0.842138
ATF6,ERN1,EIF2AK3	ATF6,EIF2AK3	0.999777
ATF6,ERN1,EIF2AK3	ATF6,ERN1	0.931122
ATF6,ERN1,EIF2AK3	ATF6	0.604165
EIF2AK3	ATF6,ERN1,EIF2AK3	0.999082
EIF2AK3	ATF6,EIF2AK3	0.997993
EIF2AK3	ATF6,ERN1	0.923816
EIF2AK3	ATF6	0.598536
ERN1	EIF2AK3	0.993743
ERN1	ATF6,ERN1,EIF2AK3	0.99204
ERN1	ATF6,EIF2AK3	0.989921
ERN1	ATF6,ERN1	0.951113
ERN1	ATF6	0.678933
ERN1,EIF2AK3	EIF2AK3	0.999624
ERN1,EIF2AK3	ATF6,ERN1,EIF2AK3	0.99755
ERN1,EIF2AK3	ATF6,EIF2AK3	0.995945
ERN1,EIF2AK3	ERN1	0.993332
ERN1,EIF2AK3	ATF6,ERN1	0.916718
ERN1,EIF2AK3	ATF6	0.590592
