# Supplementary material for: Model-based understanding of single-cell CRISPR screening
Source: Nat Commun. 2019 May 20;10:2233. doi: 10.1038/s41467-019-10216-x (PMC6527552; doi:10.1038/s41467-019-10216-x)
Supplement: Supplementary file 12 — Supplementary Data 9 [file 41467_2019_10216_MOESM12_ESM.xlsx]

## Sheet: Supplementary Data 9
Supplementary Data 9 Perturbation effect prioritizing result for K562 with the perturbation of 83 UPR genes (GSM2406681)
Overall perturbation effect prioritizing
Perturbation	Ranking	Score	off_target
EIF2S1	1	58.5686	none
CARS	2	52.8917	none
HSPA9	3	49.3071	none
QARS	4	43.4316	none
SARS	5	40.6744	none
HARS	6	40.5607	none
AARS	7	37.2593	none
EIF2B3	8	36.4237	none
IARS2	9	35.5516	none
TIMM44	10	33.894	none
COPZ1	11	32.4754	none
EIF2B2	12	29.3371	none
SLMO2	13	27.3501	none
PSMD4	14	26.25	none
FARSB	15	26.2249	none
DNAJC19	16	25.9442	none
GBF1	17	24.4974	none
COPB1	18	24.3293	none
MARS	19	23.5253	none
HSPA5	20	21.6746	none
DHDDS	21	20.0758	none
HSD17B12	22	20.028	none
EIF2B4	23	19.9716	none
PPWD1	24	19.1186	none
CAD	25	17.783	none
SEC61A1	26	17.6055	none
DARS	27	16.8677	none
TARS	28	16.2107	none
CCND3	29	14.1792	none
MTHFD1	30	13.7846	none
SAMM50	31	12.9205	none
ATP5B	32	12.4763	none
SRPR	33	12.3524	none
TIMM23	34	12.0649	none
SPCS3	35	12.0325	none
SRP68	36	11.7418	none
NEDD8	37	11.1313	none
SEC61G	38	11.0579	none
MRGBP	39	10.7748	none
ARHGAP22	40	10.2785	none
HYOU1	41	10.1887	none
TELO2	42	10.0392	none
ASCC3	43	9.9485	none
SCYL1	44	9.93297	none
FECH	45	9.46747	none
PTDSS1	46	9.29559	none
SLC35B1	47	8.58241	none
GNPNAT1	48	8.54962	none
TTI2	49	8.39858	none
IDH3A	50	8.11958	none
TTI1	51	8.06055	none
SOCS1	52	8.04057	none
TMEM167A	53	7.86642	none
KCTD16	54	7.43939	none
TMED10	55	7.2415	none
STT3A	56	7.02513	none
UFM1	57	6.86755	none
TMED2	58	6.81551	none
MANF	59	6.79419	none
SLC39A7	60	6.64962	none
YIPF5	61	6.30818	none
SEL1L	62	5.4973	none
DDRGK1	63	5.46416	none
SRPRB	64	5.31451	none
XRN1	65	5.03942	none
SEC61B	66	5.03915	none
GMPPB	67	5.02483	none
OST4	68	4.86142	none
UFL1	69	4.64044	none
DDOST	70	4.31538	none
DAD1	71	4.26034	none
SEC63	72	3.94812	none
SPCS2	73	3.82411	none
SRP72	74	3.82328	none
AMIGO3	75	3.53337	none
PDIA6	76	3.26102	none
P4HB	77	2.43169	none
SYVN1	78	2.42478	none
CHERP	79	1.77844	none
Topic-specific perturbation effect prioritizing
Topic	Perturbation	Ranking
Topic1	EIF2S1	1
Topic1	HARS	2
Topic1	HSPA9	3
Topic1	QARS	4
Topic1	CARS	5
Topic1	EIF2B3	6
Topic1	AARS	7
Topic1	FARSB	8
Topic1	MARS	9
Topic1	TIMM44	10
Topic1	IARS2	11
Topic1	SARS	12
Topic1	EIF2B2	13
Topic1	ATP5B	14
Topic1	EIF2B4	15
Topic1	DNAJC19	16
Topic1	SAMM50	17
Topic1	TIMM23	18
Topic1	DARS	19
Topic1	SLMO2	20
Topic2	SRPR	1
Topic2	GNPNAT1	2
Topic2	GMPPB	3
Topic2	SLC39A7	4
Topic2	MRGBP	5
Topic2	COPZ1	6
Topic2	PTDSS1	7
Topic2	PPWD1	8
Topic2	MTHFD1	9
Topic2	COPB1	10
Topic2	NEDD8	11
Topic2	HSD17B12	12
Topic2	SRP72	13
Topic2	TELO2	14
Topic2	GBF1	15
Topic2	HYOU1	16
Topic2	SPCS3	17
Topic2	DDOST	18
Topic2	TTI2	19
Topic2	SPCS2	20
Topic2	UFL1	21
Topic2	SCYL1	22
Topic2	SEC61A1	23
Topic2	SLC35B1	24
Topic2	KCTD16	25
Topic2	ARHGAP22	26
Topic2	STT3A	27
Topic2	AMIGO3	28
Topic2	TMED10	29
Topic2	SRP68	30
Topic2	XRN1	31
Topic2	TMED2	32
Topic2	TMEM167A	33
Topic2	SYVN1	34
Topic2	SEC61G	35
Topic2	CHERP	36
Topic2	SEC63	37
Topic2	ASCC3	38
Topic2	HSPA5	39
Topic2	CCND3	40
Topic2	YIPF5	41
Topic2	UFM1	42
Topic2	CAD	43
Topic2	SOCS1	44
Topic2	OST4	45
Topic2	SEC61B	46
Topic2	P4HB	47
Topic2	MANF	48
Topic3	CARS	1
Topic3	EIF2S1	2
Topic3	PSMD4	3
Topic3	QARS	4
Topic3	HSPA9	5
Topic3	SARS	6
Topic3	AARS	7
Topic3	DARS	8
Topic3	EIF2B3	9
Topic3	HARS	10
Topic3	EIF2B2	11
Topic3	IARS2	12
Topic3	TIMM44	13
Topic3	TARS	14
Topic3	COPZ1	15
Topic3	DNAJC19	16
Topic3	SLMO2	17
Topic3	GBF1	18
Topic3	TTI1	19
Topic3	SAMM50	20
Topic3	COPB1	21
Topic3	UFM1	22
Topic3	EIF2B4	23
Topic3	CAD	24
Topic3	HSPA5	25
Topic3	DDRGK1	26
Topic3	XRN1	27
Topic3	FECH	28
Topic3	DHDDS	29
Topic3	SOCS1	30
Topic3	IDH3A	31
Topic3	TIMM23	32
Topic3	HYOU1	33
Topic3	STT3A	34
Topic3	SEL1L	35
Topic3	ASCC3	36
Topic3	ARHGAP22	37
Topic3	UFL1	38
Topic3	CCND3	39
Topic3	KCTD16	40
Topic3	FARSB	41
Topic3	MARS	42
Topic3	ATP5B	43
Topic3	OST4	44
Topic3	PDIA6	45
Topic3	DAD1	46
Topic3	NEDD8	47
Topic3	SEC63	48
Topic3	MRGBP	49
Topic3	MTHFD1	50
Topic3	SEC61B	51
Topic3	HSD17B12	52
Topic3	SPCS2	53
Topic3	TMED10	54
Topic3	YIPF5	55
Topic3	CHERP	56
Topic3	MANF	57
Topic3	TELO2	58
Topic3	TTI2	59
Topic3	SYVN1	60
Topic3	TMEM167A	61
Topic3	PTDSS1	62
Topic3	AMIGO3	63
Topic3	SLC35B1	64
Topic3	SRPR	65
Topic3	PPWD1	66
Topic3	SPCS3	67
Topic3	SEC61A1	68
Topic3	SRPRB	69
Topic3	SCYL1	70
Topic3	SRP72	71
Topic3	SRP68	72
Topic3	SEC61G	73
Topic3	P4HB	74
Topic3	SLC39A7	75
Topic3	TMED2	76
Topic4	PSMD4	1
Topic4	EIF2S1	2
Topic4	CARS	3
Topic4	HSPA9	4
Topic4	MANF	5
Topic4	TTI1	6
Topic4	PPWD1	7
Topic4	DDRGK1	8
Topic4	COPZ1	9
Topic4	CAD	10
Topic4	OST4	11
Topic4	SARS	12
Topic4	IARS2	13
Topic4	HSD17B12	14
Topic4	QARS	15
Topic4	HARS	16
Topic4	SRP68	17
Topic4	AARS	18
Topic4	COPB1	19
Topic4	SEC61A1	20
Topic4	HSPA5	21
Topic4	GBF1	22
Topic4	SRPRB	23
Topic4	TIMM44	24
Topic4	CCND3	25
Topic4	SLMO2	26
Topic4	EIF2B3	27
Topic4	SEC61G	28
Topic4	PDIA6	29
Topic4	FARSB	30
Topic4	SEL1L	31
Topic4	FECH	32
Topic4	MRGBP	33
Topic4	MTHFD1	34
Topic4	DHDDS	35
Topic4	SRP72	36
Topic4	MARS	37
Topic4	IDH3A	38
Topic4	EIF2B2	39
Topic4	TMED2	40
Topic4	DNAJC19	41
Topic4	SPCS3	42
Topic4	SLC35B1	43
Topic4	UFM1	44
Topic4	SCYL1	45
Topic4	DAD1	46
Topic4	TELO2	47
Topic4	EIF2B4	48
Topic4	STT3A	49
Topic4	XRN1	50
Topic4	P4HB	51
Topic4	GNPNAT1	52
Topic4	TTI2	53
Topic4	DDOST	54
Topic4	SRPR	55
Topic4	SLC39A7	56
Topic4	PTDSS1	57
Topic4	TMEM167A	58
Topic4	SOCS1	59
Topic4	ARHGAP22	60
Topic4	TMED10	61
Topic4	UFL1	62
Topic4	AMIGO3	63
Topic4	ASCC3	64
Topic4	TARS	65
Topic4	KCTD16	66
Topic4	NEDD8	67
Topic4	SEC61B	68
Topic4	TIMM23	69
Topic4	GMPPB	70
The relationships between different perturbations
Perturbation_1	Perturbation_2	Correlation
AMIGO3	AARS	0.940141
ARHGAP22	AMIGO3	0.988403
ARHGAP22	AARS	0.928596
ASCC3	ARHGAP22	0.983338
ASCC3	AMIGO3	0.951438
ASCC3	AARS	0.934786
ATP5B	AARS	0.978408
ATP5B	ASCC3	0.912683
ATP5B	ARHGAP22	0.869632
ATP5B	AMIGO3	0.862399
CAD	ASCC3	-0.826547
CAD	ARHGAP22	-0.736372
CAD	ATP5B	-0.676901
CAD	AMIGO3	-0.626208
CAD	AARS	-0.619368
CARS	AARS	0.992778
CARS	AMIGO3	0.974194
CARS	ARHGAP22	0.961669
CARS	ASCC3	0.952069
CARS	ATP5B	0.950509
CARS	CAD	-0.62625
CCND3	CAD	0.992569
CCND3	ASCC3	-0.888639
CCND3	ARHGAP22	-0.810324
CCND3	ATP5B	-0.751993
CCND3	CARS	-0.716321
CCND3	AMIGO3	-0.713757
CCND3	AARS	-0.708239
CHERP	ARHGAP22	0.998782
CHERP	AMIGO3	0.993368
CHERP	ASCC3	0.980067
CHERP	CARS	0.97315
CHERP	AARS	0.942978
CHERP	ATP5B	0.883152
CHERP	CCND3	-0.789313
CHERP	CAD	-0.711074
COPB1	AMIGO3	0.942614
COPB1	ARHGAP22	0.921948
COPB1	CHERP	0.920038
COPB1	CARS	0.844895
COPB1	ASCC3	0.838814
COPB1	AARS	0.774803
COPB1	ATP5B	0.64398
COPB1	CCND3	-0.589956
COPB1	CAD	-0.508095
COPZ1	COPB1	0.998277
COPZ1	AMIGO3	0.958046
COPZ1	CHERP	0.934745
COPZ1	ARHGAP22	0.934318
COPZ1	CARS	0.87212
COPZ1	ASCC3	0.854627
COPZ1	AARS	0.807577
COPZ1	ATP5B	0.681461
COPZ1	CCND3	-0.594146
COPZ1	CAD	-0.508387
DAD1	CCND3	-0.940991
DAD1	ASCC3	0.935234
DAD1	ATP5B	0.923782
DAD1	CAD	-0.904501
DAD1	AARS	0.871306
DAD1	ARHGAP22	0.855776
DAD1	CARS	0.852952
DAD1	CHERP	0.850931
DAD1	AMIGO3	0.792126
DAD1	COPZ1	0.615501
DAD1	COPB1	0.59224
DARS	ATP5B	0.977622
DARS	ASCC3	0.977053
DARS	AARS	0.971509
DARS	CARS	0.964126
DARS	DAD1	0.960619
DARS	CHERP	0.94492
DARS	ARHGAP22	0.940607
DARS	AMIGO3	0.915869
DARS	CCND3	-0.852984
DARS	CAD	-0.786131
DARS	COPZ1	0.768385
DARS	COPB1	0.741218
DDOST	ATP5B	0.799512
DDOST	AARS	0.739314
DDOST	CARS	0.66017
DDOST	DARS	0.65526
DDOST	DAD1	0.574538
DDOST	ASCC3	0.487555
DDOST	AMIGO3	0.481501
DDOST	CHERP	0.473138
DDOST	ARHGAP22	0.43692
DDOST	CCND3	-0.265045
DDOST	COPZ1	0.252775
DDOST	COPB1	0.195748
DDOST	CAD	-0.186336
DDRGK1	CAD	-0.842343
DDRGK1	CCND3	-0.771651
DDRGK1	DAD1	0.550154
DDRGK1	ASCC3	0.404206
DDRGK1	DARS	0.329953
DDRGK1	ARHGAP22	0.292541
DDRGK1	DDOST	-0.264796
DDRGK1	CHERP	0.25081
DDRGK1	ATP5B	0.188496
DDRGK1	AMIGO3	0.144692
DDRGK1	CARS	0.111038
DDRGK1	COPB1	0.105177
DDRGK1	AARS	0.0986871
DDRGK1	COPZ1	0.0835169
DHDDS	AARS	0.998054
DHDDS	CARS	0.997973
DHDDS	DARS	0.964943
DHDDS	ATP5B	0.964062
DHDDS	AMIGO3	0.958253
DHDDS	CHERP	0.957077
DHDDS	ARHGAP22	0.94333
DHDDS	ASCC3	0.939308
DHDDS	DAD1	0.85453
DHDDS	COPZ1	0.842009
DHDDS	COPB1	0.811545
DHDDS	DDOST	0.706514
DHDDS	CCND3	-0.700175
DHDDS	CAD	-0.60901
DHDDS	DDRGK1	0.0862118
DNAJC19	DHDDS	0.99824
DNAJC19	AARS	0.998164
DNAJC19	CARS	0.996522
DNAJC19	DARS	0.978808
DNAJC19	ATP5B	0.972916
DNAJC19	CHERP	0.960437
DNAJC19	AMIGO3	0.954796
DNAJC19	ASCC3	0.953783
DNAJC19	ARHGAP22	0.948762
DNAJC19	DAD1	0.883737
DNAJC19	COPZ1	0.830951
DNAJC19	COPB1	0.801082
DNAJC19	CCND3	-0.739186
DNAJC19	DDOST	0.698756
DNAJC19	CAD	-0.652959
DNAJC19	DDRGK1	0.142059
EIF2B2	DNAJC19	0.999937
EIF2B2	AARS	0.998304
EIF2B2	DHDDS	0.997704
EIF2B2	CARS	0.995528
EIF2B2	DARS	0.980408
EIF2B2	ATP5B	0.975371
EIF2B2	CHERP	0.95842
EIF2B2	ASCC3	0.9538
EIF2B2	AMIGO3	0.951805
EIF2B2	ARHGAP22	0.946771
EIF2B2	DAD1	0.887718
EIF2B2	COPZ1	0.825159
EIF2B2	COPB1	0.79499
EIF2B2	CCND3	-0.742471
EIF2B2	DDOST	0.703007
EIF2B2	CAD	-0.656873
EIF2B2	DDRGK1	0.147038
EIF2B3	AARS	0.999741
EIF2B3	DNAJC19	0.999214
EIF2B3	EIF2B2	0.999204
EIF2B3	DHDDS	0.998895
EIF2B3	CARS	0.995062
EIF2B3	ATP5B	0.975411
EIF2B3	DARS	0.973171
EIF2B3	CHERP	0.950313
EIF2B3	AMIGO3	0.947236
EIF2B3	ASCC3	0.941238
EIF2B3	ARHGAP22	0.936772
EIF2B3	DAD1	0.872961
EIF2B3	COPZ1	0.81929
EIF2B3	COPB1	0.787632
EIF2B3	DDOST	0.723801
EIF2B3	CCND3	-0.71621
EIF2B3	CAD	-0.627722
EIF2B3	DDRGK1	0.109229
EIF2B4	AARS	0.998606
EIF2B4	EIF2B3	0.998109
EIF2B4	EIF2B2	0.997845
EIF2B4	DNAJC19	0.997166
EIF2B4	DHDDS	0.994118
EIF2B4	CARS	0.987953
EIF2B4	ATP5B	0.986992
EIF2B4	DARS	0.980741
EIF2B4	ASCC3	0.94073
EIF2B4	CHERP	0.938381
EIF2B4	AMIGO3	0.929728
EIF2B4	ARHGAP22	0.925169
EIF2B4	DAD1	0.894255
EIF2B4	COPZ1	0.786932
EIF2B4	COPB1	0.753832
EIF2B4	DDOST	0.743806
EIF2B4	CCND3	-0.734989
EIF2B4	CAD	-0.650317
EIF2B4	DDRGK1	0.139245
EIF2S1	DHDDS	0.999555
EIF2S1	CARS	0.999315
EIF2S1	DNAJC19	0.997334
EIF2S1	EIF2B3	0.997276
EIF2S1	EIF2B2	0.996509
EIF2S1	AARS	0.995815
EIF2S1	EIF2B4	0.990973
EIF2S1	AMIGO3	0.966244
EIF2S1	CHERP	0.963962
EIF2S1	DARS	0.96237
EIF2S1	ATP5B	0.956567
EIF2S1	ARHGAP22	0.950887
EIF2S1	ASCC3	0.942788
EIF2S1	COPZ1	0.857708
EIF2S1	DAD1	0.84897
EIF2S1	COPB1	0.828607
EIF2S1	CCND3	-0.700954
EIF2S1	DDOST	0.686935
EIF2S1	CAD	-0.609426
EIF2S1	DDRGK1	0.0879446
FARSB	AARS	0.994372
FARSB	EIF2B3	0.99228
FARSB	DHDDS	0.991259
FARSB	EIF2B4	0.990265
FARSB	EIF2S1	0.987678
FARSB	EIF2B2	0.986639
FARSB	DNAJC19	0.986599
FARSB	CARS	0.98123
FARSB	ATP5B	0.971042
FARSB	DARS	0.944016
FARSB	AMIGO3	0.916532
FARSB	CHERP	0.910607
FARSB	ASCC3	0.892123
FARSB	ARHGAP22	0.891306
FARSB	DAD1	0.826447
FARSB	DDOST	0.791332
FARSB	COPZ1	0.779571
FARSB	COPB1	0.742882
FARSB	CCND3	-0.63353
FARSB	CAD	-0.538247
FARSB	DDRGK1	0.000158031
FECH	CCND3	-0.997897
FECH	CAD	-0.982765
FECH	DAD1	0.95754
FECH	ASCC3	0.915041
FECH	DARS	0.884846
FECH	ARHGAP22	0.841649
FECH	CHERP	0.823342
FECH	ATP5B	0.79103
FECH	EIF2B2	0.784318
FECH	DNAJC19	0.781256
FECH	EIF2B4	0.777263
FECH	EIF2B3	0.759935
FECH	CARS	0.759556
FECH	AMIGO3	0.752672
FECH	AARS	0.752492
FECH	EIF2S1	0.745456
FECH	DHDDS	0.744888
FECH	DDRGK1	0.728855
FECH	FARSB	0.682225
FECH	COPZ1	0.629323
FECH	COPB1	0.622471
FECH	DDOST	0.314222
GBF1	AMIGO3	0.994778
GBF1	COPZ1	0.982034
GBF1	CHERP	0.980857
GBF1	ARHGAP22	0.97681
GBF1	COPB1	0.970834
GBF1	CARS	0.948503
GBF1	EIF2S1	0.938569
GBF1	DHDDS	0.927865
GBF1	ASCC3	0.923187
GBF1	DNAJC19	0.920975
GBF1	EIF2B2	0.916918
GBF1	EIF2B3	0.912381
GBF1	AARS	0.903768
GBF1	EIF2B4	0.889155
GBF1	FARSB	0.879766
GBF1	DARS	0.870854
GBF1	ATP5B	0.807278
GBF1	DAD1	0.732624
GBF1	FECH	0.708521
GBF1	CCND3	-0.669852
GBF1	CAD	-0.580945
GBF1	DDOST	0.41205
GBF1	DDRGK1	0.111272
GMPPB	DDOST	0.836444
GMPPB	ATP5B	0.51168
GMPPB	DAD1	0.407655
GMPPB	FARSB	0.400156
GMPPB	EIF2B4	0.382975
GMPPB	AARS	0.356371
GMPPB	DARS	0.350658
GMPPB	EIF2B3	0.336539
GMPPB	EIF2B2	0.321532
GMPPB	COPB1	-0.313624
GMPPB	DNAJC19	0.312623
GMPPB	DHDDS	0.300041
GMPPB	EIF2S1	0.271476
GMPPB	COPZ1	-0.260708
GMPPB	CARS	0.241711
GMPPB	FECH	0.175175
GMPPB	CCND3	-0.154277
GMPPB	ASCC3	0.147908
GMPPB	CAD	-0.137502
GMPPB	GBF1	-0.0773313
GMPPB	DDRGK1	-0.0599625
GMPPB	CHERP	0.0488639
GMPPB	ARHGAP22	0.0222243
GMPPB	AMIGO3	0.0170438
GNPNAT1	GMPPB	0.798412
GNPNAT1	COPB1	-0.782074
GNPNAT1	COPZ1	-0.75303
GNPNAT1	GBF1	-0.616361
GNPNAT1	AMIGO3	-0.533149
GNPNAT1	ARHGAP22	-0.484377
GNPNAT1	CHERP	-0.475984
GNPNAT1	CARS	-0.341612
GNPNAT1	DDOST	0.340128
GNPNAT1	ASCC3	-0.330767
GNPNAT1	EIF2S1	-0.318345
GNPNAT1	DHDDS	-0.290591
GNPNAT1	DNAJC19	-0.263957
GNPNAT1	EIF2B2	-0.253601
GNPNAT1	EIF2B3	-0.24822
GNPNAT1	AARS	-0.230431
GNPNAT1	FARSB	-0.20572
GNPNAT1	EIF2B4	-0.192085
GNPNAT1	DARS	-0.16194
GNPNAT1	DDRGK1	0.121292
GNPNAT1	FECH	-0.109357
GNPNAT1	CCND3	0.0929175
GNPNAT1	CAD	0.0375558
GNPNAT1	ATP5B	-0.0341787
GNPNAT1	DAD1	0.013481
HARS	AARS	0.999295
HARS	EIF2B3	0.998927
HARS	DHDDS	0.998588
HARS	EIF2S1	0.996672
HARS	FARSB	0.996618
HARS	DNAJC19	0.996471
HARS	EIF2B2	0.996303
HARS	EIF2B4	0.996025
HARS	CARS	0.993184
HARS	ATP5B	0.972037
HARS	DARS	0.962169
HARS	AMIGO3	0.942072
HARS	CHERP	0.940586
HARS	ASCC3	0.925297
HARS	ARHGAP22	0.924935
HARS	GBF1	0.907972
HARS	DAD1	0.852279
HARS	COPZ1	0.814629
HARS	COPB1	0.781548
HARS	DDOST	0.743082
HARS	FECH	0.72925
HARS	CCND3	-0.683369
HARS	CAD	-0.591434
HARS	GMPPB	0.347258
HARS	GNPNAT1	-0.248015
HARS	DDRGK1	0.0636158
HSD17B12	COPZ1	0.98845
HSD17B12	COPB1	0.983499
HSD17B12	GBF1	0.966007
HSD17B12	AMIGO3	0.936792
HSD17B12	CHERP	0.897287
HSD17B12	ARHGAP22	0.890546
HSD17B12	CARS	0.855621
HSD17B12	EIF2S1	0.844672
HSD17B12	DHDDS	0.829186
HSD17B12	DNAJC19	0.809607
HSD17B12	HARS	0.805159
HSD17B12	EIF2B2	0.803041
HSD17B12	EIF2B3	0.802899
HSD17B12	ASCC3	0.793639
HSD17B12	AARS	0.792754
HSD17B12	FARSB	0.779657
HSD17B12	GNPNAT1	-0.77314
HSD17B12	EIF2B4	0.765888
HSD17B12	DARS	0.718357
HSD17B12	ATP5B	0.652671
HSD17B12	DAD1	0.531776
HSD17B12	FECH	0.518729
HSD17B12	CCND3	-0.47704
HSD17B12	CAD	-0.380479
HSD17B12	DDOST	0.292167
HSD17B12	GMPPB	-0.253107
HSD17B12	DDRGK1	-0.0684614
HSPA5	AMIGO3	0.991635
HSPA5	CARS	0.98661
HSPA5	EIF2S1	0.983236
HSPA5	GBF1	0.982313
HSPA5	DHDDS	0.977614
HSPA5	CHERP	0.976965
HSPA5	DNAJC19	0.969601
HSPA5	HARS	0.967286
HSPA5	EIF2B3	0.967123
HSPA5	EIF2B2	0.9668
HSPA5	ARHGAP22	0.965765
HSPA5	AARS	0.96259
HSPA5	FARSB	0.952042
HSPA5	EIF2B4	0.950198
HSPA5	COPZ1	0.933815
HSPA5	HSD17B12	0.92809
HSPA5	ASCC3	0.927415
HSPA5	DARS	0.914884
HSPA5	COPB1	0.91203
HSPA5	ATP5B	0.887753
HSPA5	DAD1	0.773247
HSPA5	FECH	0.697752
HSPA5	CCND3	-0.652789
HSPA5	DDOST	0.575335
HSPA5	CAD	-0.556533
HSPA5	GNPNAT1	-0.48516
HSPA5	GMPPB	0.101267
HSPA5	DDRGK1	0.0417558
HSPA9	EIF2S1	0.998634
HSPA9	DHDDS	0.99842
HSPA9	HARS	0.996937
HSPA9	CARS	0.996602
HSPA9	EIF2B3	0.995125
HSPA9	AARS	0.994307
HSPA9	DNAJC19	0.993363
HSPA9	EIF2B2	0.992323
HSPA9	FARSB	0.991478
HSPA9	EIF2B4	0.987487
HSPA9	HSPA5	0.983386
HSPA9	AMIGO3	0.960609
HSPA9	CHERP	0.952983
HSPA9	ATP5B	0.951106
HSPA9	DARS	0.948789
HSPA9	ARHGAP22	0.937589
HSPA9	GBF1	0.934145
HSPA9	ASCC3	0.924313
HSPA9	COPZ1	0.853661
HSPA9	HSD17B12	0.848514
HSPA9	DAD1	0.824053
HSPA9	COPB1	0.823121
HSPA9	FECH	0.709931
HSPA9	DDOST	0.706083
HSPA9	CCND3	-0.663026
HSPA9	CAD	-0.567583
HSPA9	GNPNAT1	-0.321243
HSPA9	GMPPB	0.280059
HSPA9	DDRGK1	0.0359904
HYOU1	ARHGAP22	0.990283
HYOU1	CHERP	0.982676
HYOU1	ASCC3	0.970369
HYOU1	AMIGO3	0.966899
HYOU1	GBF1	0.962869
HYOU1	COPZ1	0.938919
HYOU1	COPB1	0.934455
HYOU1	HSPA5	0.927167
HYOU1	CARS	0.914192
HYOU1	DARS	0.901028
HYOU1	EIF2S1	0.898601
HYOU1	DNAJC19	0.896813
HYOU1	EIF2B2	0.894366
HYOU1	DHDDS	0.888096
HYOU1	HSD17B12	0.882689
HYOU1	HSPA9	0.880352
HYOU1	EIF2B3	0.87984
HYOU1	AARS	0.868909
HYOU1	EIF2B4	0.866246
HYOU1	HARS	0.863323
HYOU1	FECH	0.8583
HYOU1	CCND3	-0.833902
HYOU1	DAD1	0.831818
HYOU1	FARSB	0.81969
HYOU1	ATP5B	0.803031
HYOU1	CAD	-0.770222
HYOU1	GNPNAT1	-0.543307
HYOU1	DDRGK1	0.375427
HYOU1	DDOST	0.310781
HYOU1	GMPPB	-0.0902516
IARS2	HARS	0.999507
IARS2	DHDDS	0.998998
IARS2	HSPA9	0.998854
IARS2	AARS	0.997868
IARS2	EIF2B3	0.997862
IARS2	EIF2S1	0.997844
IARS2	FARSB	0.995784
IARS2	DNAJC19	0.995439
IARS2	EIF2B2	0.99492
IARS2	CARS	0.99473
IARS2	EIF2B4	0.993033
IARS2	HSPA5	0.973881
IARS2	ATP5B	0.964182
IARS2	DARS	0.956118
IARS2	AMIGO3	0.948848
IARS2	CHERP	0.944423
IARS2	ARHGAP22	0.928573
IARS2	ASCC3	0.923231
IARS2	GBF1	0.917714
IARS2	HYOU1	0.867942
IARS2	DAD1	0.839252
IARS2	COPZ1	0.82914
IARS2	HSD17B12	0.822239
IARS2	COPB1	0.796806
IARS2	DDOST	0.732134
IARS2	FECH	0.718157
IARS2	CCND3	-0.671573
IARS2	CAD	-0.577797
IARS2	GMPPB	0.323545
IARS2	GNPNAT1	-0.275742
IARS2	DDRGK1	0.0470115
IDH3A	FECH	0.994389
IDH3A	CCND3	-0.9878
IDH3A	DAD1	0.982195
IDH3A	CAD	-0.966542
IDH3A	ASCC3	0.924806
IDH3A	DARS	0.916203
IDH3A	HYOU1	0.847605
IDH3A	ARHGAP22	0.845471
IDH3A	ATP5B	0.842921
IDH3A	CHERP	0.831611
IDH3A	EIF2B2	0.8219
IDH3A	EIF2B4	0.820542
IDH3A	DNAJC19	0.818288
IDH3A	EIF2B3	0.800563
IDH3A	AARS	0.795326
IDH3A	CARS	0.791749
IDH3A	DHDDS	0.783364
IDH3A	EIF2S1	0.781335
IDH3A	HARS	0.772876
IDH3A	AMIGO3	0.762956
IDH3A	IARS2	0.760455
IDH3A	HSPA9	0.748894
IDH3A	FARSB	0.733252
IDH3A	HSPA5	0.720401
IDH3A	GBF1	0.711531
IDH3A	DDRGK1	0.679789
IDH3A	COPZ1	0.61609
IDH3A	COPB1	0.60312
IDH3A	HSD17B12	0.512824
IDH3A	DDOST	0.411025
IDH3A	GMPPB	0.270607
IDH3A	GNPNAT1	-0.0492806
KCTD16	HYOU1	0.994753
KCTD16	ARHGAP22	0.987782
KCTD16	ASCC3	0.986493
KCTD16	CHERP	0.979308
KCTD16	AMIGO3	0.953529
KCTD16	GBF1	0.939796
KCTD16	DARS	0.929108
KCTD16	CARS	0.917078
KCTD16	HSPA5	0.913646
KCTD16	DNAJC19	0.907972
KCTD16	EIF2B2	0.906652
KCTD16	FECH	0.903836
KCTD16	EIF2S1	0.902471
KCTD16	COPZ1	0.900206
KCTD16	IDH3A	0.897131
KCTD16	DHDDS	0.894324
KCTD16	COPB1	0.893389
KCTD16	EIF2B3	0.890837
KCTD16	EIF2B4	0.883446
KCTD16	DAD1	0.882647
KCTD16	CCND3	-0.881674
KCTD16	HSPA9	0.881472
KCTD16	AARS	0.880939
KCTD16	IARS2	0.873582
KCTD16	HARS	0.872165
KCTD16	ATP5B	0.835553
KCTD16	HSD17B12	0.834654
KCTD16	FARSB	0.82902
KCTD16	CAD	-0.823679
KCTD16	GNPNAT1	-0.458073
KCTD16	DDRGK1	0.43585
KCTD16	DDOST	0.347451
KCTD16	GMPPB	-0.0149733
MANF	DDRGK1	-0.926015
MANF	CAD	0.657587
MANF	CCND3	0.563325
MANF	FECH	-0.513065
MANF	IDH3A	-0.481621
MANF	GNPNAT1	-0.460077
MANF	HSD17B12	0.422415
MANF	DAD1	-0.373532
MANF	COPZ1	0.281124
MANF	COPB1	0.266023
MANF	HSPA5	0.256431
MANF	DDOST	0.238684
MANF	GBF1	0.226767
MANF	HSPA9	0.214272
MANF	FARSB	0.209967
MANF	IARS2	0.190422
MANF	AMIGO3	0.175537
MANF	HARS	0.166862
MANF	EIF2S1	0.166714
MANF	DHDDS	0.159802
MANF	CARS	0.152821
MANF	GMPPB	-0.147179
MANF	AARS	0.129756
MANF	EIF2B3	0.125851
MANF	ASCC3	-0.123484
MANF	KCTD16	-0.119501
MANF	DARS	-0.104699
MANF	DNAJC19	0.101002
MANF	EIF2B2	0.0932479
MANF	EIF2B4	0.0808132
MANF	CHERP	0.0621113
MANF	HYOU1	-0.0397277
MANF	ARHGAP22	0.0250384
MANF	ATP5B	-0.0166234
MARS	FARSB	0.998914
MARS	HARS	0.994331
MARS	AARS	0.99325
MARS	IARS2	0.99206
MARS	EIF2B4	0.991287
MARS	EIF2B3	0.990464
MARS	DHDDS	0.987277
MARS	HSPA9	0.985557
MARS	EIF2B2	0.984966
MARS	DNAJC19	0.984405
MARS	EIF2S1	0.982445
MARS	ATP5B	0.979534
MARS	CARS	0.975165
MARS	DARS	0.948173
MARS	HSPA5	0.938528
MARS	AMIGO3	0.901748
MARS	CHERP	0.899537
MARS	ASCC3	0.889142
MARS	ARHGAP22	0.880176
MARS	GBF1	0.860579
MARS	DAD1	0.839998
MARS	KCTD16	0.820186
MARS	DDOST	0.809985
MARS	HYOU1	0.806279
MARS	COPZ1	0.753137
MARS	HSD17B12	0.750602
MARS	IDH3A	0.744704
MARS	COPB1	0.715096
MARS	FECH	0.69113
MARS	CCND3	-0.64326
MARS	CAD	-0.550483
MARS	GMPPB	0.438469
MARS	MANF	0.180582
MARS	GNPNAT1	-0.161249
MARS	DDRGK1	0.0169218
MRGBP	GMPPB	0.697746
MRGBP	DDRGK1	-0.67282
MRGBP	GNPNAT1	0.644678
MRGBP	CAD	0.612877
MRGBP	HYOU1	-0.608809
MRGBP	COPB1	-0.592202
MRGBP	CCND3	0.590247
MRGBP	KCTD16	-0.589178
MRGBP	FECH	-0.564565
MRGBP	DDOST	0.549659
MRGBP	COPZ1	-0.549445
MRGBP	ARHGAP22	-0.49258
MRGBP	IDH3A	-0.475639
MRGBP	ASCC3	-0.461106
MRGBP	GBF1	-0.455553
MRGBP	CHERP	-0.452114
MRGBP	HSD17B12	-0.448453
MRGBP	AMIGO3	-0.413734
MRGBP	MANF	0.38206
MRGBP	DAD1	-0.318318
MRGBP	HSPA5	-0.294519
MRGBP	DARS	-0.270113
MRGBP	CARS	-0.235102
MRGBP	DNAJC19	-0.199181
MRGBP	EIF2S1	-0.19902
MRGBP	EIF2B2	-0.195111
MRGBP	DHDDS	-0.176188
MRGBP	EIF2B3	-0.161463
MRGBP	HSPA9	-0.16105
MRGBP	EIF2B4	-0.141964
MRGBP	AARS	-0.139635
MRGBP	IARS2	-0.134399
MRGBP	HARS	-0.125924
MRGBP	ATP5B	-0.0617103
MRGBP	FARSB	-0.0448331
MRGBP	MARS	-0.0239614
MTHFD1	MRGBP	0.935841
MTHFD1	HYOU1	-0.83165
MTHFD1	KCTD16	-0.828426
MTHFD1	CCND3	0.816712
MTHFD1	CAD	0.814217
MTHFD1	FECH	-0.80544
MTHFD1	COPB1	-0.74927
MTHFD1	ARHGAP22	-0.748052
MTHFD1	IDH3A	-0.74249
MTHFD1	ASCC3	-0.740463
MTHFD1	COPZ1	-0.72341
MTHFD1	CHERP	-0.715001
MTHFD1	DDRGK1	-0.706516
MTHFD1	GBF1	-0.685218
MTHFD1	AMIGO3	-0.668902
MTHFD1	DAD1	-0.625304
MTHFD1	HSD17B12	-0.617099
MTHFD1	DARS	-0.590742
MTHFD1	GNPNAT1	0.574754
MTHFD1	HSPA5	-0.567507
MTHFD1	CARS	-0.540013
MTHFD1	DNAJC19	-0.517523
MTHFD1	EIF2B2	-0.515016
MTHFD1	EIF2S1	-0.509155
MTHFD1	DHDDS	-0.491508
MTHFD1	EIF2B3	-0.483527
MTHFD1	EIF2B4	-0.471751
MTHFD1	HSPA9	-0.471281
MTHFD1	AARS	-0.464795
MTHFD1	IARS2	-0.452797
MTHFD1	HARS	-0.448821
MTHFD1	GMPPB	0.442339
MTHFD1	ATP5B	-0.407784
MTHFD1	MANF	0.387252
MTHFD1	FARSB	-0.373886
MTHFD1	MARS	-0.359199
MTHFD1	DDOST	0.22241
NEDD8	COPB1	0.975751
NEDD8	COPZ1	0.967148
NEDD8	HYOU1	0.96241
NEDD8	GBF1	0.939259
NEDD8	KCTD16	0.933502
NEDD8	ARHGAP22	0.927901
NEDD8	HSD17B12	0.920279
NEDD8	CHERP	0.915968
NEDD8	AMIGO3	0.915776
NEDD8	MTHFD1	-0.875097
NEDD8	ASCC3	0.868267
NEDD8	HSPA5	0.861222
NEDD8	CARS	0.80686
NEDD8	EIF2S1	0.785288
NEDD8	DNAJC19	0.769248
NEDD8	HSPA9	0.768594
NEDD8	DHDDS	0.767631
NEDD8	EIF2B2	0.764203
NEDD8	DARS	0.75171
NEDD8	EIF2B3	0.748507
NEDD8	IARS2	0.744329
NEDD8	GNPNAT1	-0.743732
NEDD8	FECH	0.733598
NEDD8	AARS	0.733318
NEDD8	HARS	0.73252
NEDD8	MRGBP	-0.731563
NEDD8	EIF2B4	0.721162
NEDD8	CCND3	-0.713171
NEDD8	IDH3A	0.700676
NEDD8	FARSB	0.680236
NEDD8	DAD1	0.65657
NEDD8	MARS	0.65605
NEDD8	CAD	-0.652202
NEDD8	ATP5B	0.622886
NEDD8	GMPPB	-0.351516
NEDD8	DDRGK1	0.316292
NEDD8	DDOST	0.0901508
NEDD8	MANF	0.0574097
OST4	MANF	-0.964299
OST4	DDRGK1	0.946269
OST4	CAD	-0.817855
OST4	CCND3	-0.747412
OST4	FECH	0.709253
OST4	IDH3A	0.690792
OST4	DAD1	0.605397
OST4	MTHFD1	-0.498225
OST4	GNPNAT1	0.412425
OST4	MRGBP	-0.404028
OST4	ASCC3	0.368335
OST4	DARS	0.362813
OST4	KCTD16	0.347462
OST4	ATP5B	0.279828
OST4	HYOU1	0.263584
OST4	GMPPB	0.256994
OST4	HSD17B12	-0.219113
OST4	ARHGAP22	0.216639
OST4	EIF2B4	0.185779
OST4	CHERP	0.183951
OST4	EIF2B2	0.172221
OST4	DNAJC19	0.164307
OST4	EIF2B3	0.140412
OST4	AARS	0.136948
OST4	NEDD8	0.126995
OST4	CARS	0.110057
OST4	DHDDS	0.105525
OST4	HARS	0.099668
OST4	EIF2S1	0.0975512
OST4	MARS	0.086079
OST4	IARS2	0.075421
OST4	COPZ1	-0.0747652
OST4	AMIGO3	0.0697446
OST4	COPB1	-0.0691954
OST4	FARSB	0.0564338
OST4	HSPA9	0.0499762
OST4	DDOST	-0.0305601
OST4	GBF1	0.00761247
OST4	HSPA5	-0.00343211
P4HB	GMPPB	-0.877497
P4HB	DDOST	-0.855166
P4HB	ATP5B	-0.823538
P4HB	DAD1	-0.795631
P4HB	DARS	-0.736303
P4HB	MARS	-0.730423
P4HB	EIF2B4	-0.722362
P4HB	FARSB	-0.697809
P4HB	IDH3A	-0.695736
P4HB	AARS	-0.692528
P4HB	EIF2B3	-0.680251
P4HB	EIF2B2	-0.678134
P4HB	HARS	-0.676391
P4HB	DNAJC19	-0.670113
P4HB	IARS2	-0.653757
P4HB	DHDDS	-0.646269
P4HB	EIF2S1	-0.624382
P4HB	FECH	-0.619609
P4HB	HSPA9	-0.616865
P4HB	CARS	-0.606768
P4HB	CCND3	0.597239
P4HB	ASCC3	-0.588556
P4HB	CAD	0.5673
P4HB	GNPNAT1	-0.538254
P4HB	OST4	-0.49086
P4HB	CHERP	-0.478068
P4HB	HSPA5	-0.471493
P4HB	ARHGAP22	-0.463055
P4HB	KCTD16	-0.45293
P4HB	AMIGO3	-0.425775
P4HB	HYOU1	-0.376095
P4HB	GBF1	-0.33182
P4HB	MANF	0.296635
P4HB	MRGBP	-0.29486
P4HB	DDRGK1	-0.251514
P4HB	COPZ1	-0.148618
P4HB	NEDD8	-0.110626
P4HB	HSD17B12	-0.109329
P4HB	COPB1	-0.101374
P4HB	MTHFD1	0.0354477
PDIA6	DDRGK1	0.961271
PDIA6	MANF	-0.836447
PDIA6	MRGBP	-0.825835
PDIA6	OST4	0.823563
PDIA6	MTHFD1	-0.785437
PDIA6	CAD	-0.754266
PDIA6	CCND3	-0.682157
PDIA6	FECH	0.63564
PDIA6	IDH3A	0.562839
PDIA6	DDOST	-0.484581
PDIA6	KCTD16	0.409543
PDIA6	DAD1	0.402226
PDIA6	NEDD8	0.389566
PDIA6	HYOU1	0.373065
PDIA6	ASCC3	0.334702
PDIA6	GMPPB	-0.332658
PDIA6	ARHGAP22	0.263498
PDIA6	CHERP	0.216646
PDIA6	DARS	0.208806
PDIA6	COPB1	0.179258
PDIA6	COPZ1	0.144067
PDIA6	AMIGO3	0.125013
PDIA6	GBF1	0.119475
PDIA6	FARSB	-0.116759
PDIA6	MARS	-0.111367
PDIA6	GNPNAT1	-0.101709
PDIA6	IARS2	-0.0515457
PDIA6	HSPA9	-0.0500582
PDIA6	EIF2B2	0.0435894
PDIA6	HARS	-0.0423341
PDIA6	DNAJC19	0.0413168
PDIA6	CARS	0.0313998
PDIA6	ATP5B	0.0309887
PDIA6	EIF2B4	0.0194297
PDIA6	AARS	-0.0116649
PDIA6	DHDDS	-0.00805548
PDIA6	P4HB	0.00720011
PDIA6	HSPA5	0.00448893
PDIA6	EIF2B3	0.00372534
PDIA6	HSD17B12	-0.00161369
PDIA6	EIF2S1	0.00140549
PPWD1	HSD17B12	0.974012
PPWD1	COPB1	0.939612
PPWD1	COPZ1	0.938855
PPWD1	GBF1	0.88235
PPWD1	GNPNAT1	-0.867064
PPWD1	NEDD8	0.852047
PPWD1	AMIGO3	0.833778
PPWD1	HSPA5	0.828962
PPWD1	CHERP	0.774016
PPWD1	ARHGAP22	0.765252
PPWD1	HYOU1	0.76305
PPWD1	CARS	0.726702
PPWD1	HSPA9	0.726407
PPWD1	EIF2S1	0.715503
PPWD1	DHDDS	0.696707
PPWD1	KCTD16	0.69583
PPWD1	IARS2	0.692989
PPWD1	HARS	0.670436
PPWD1	DNAJC19	0.667078
PPWD1	EIF2B3	0.662427
PPWD1	EIF2B2	0.658681
PPWD1	AARS	0.651523
PPWD1	FARSB	0.648788
PPWD1	ASCC3	0.635827
PPWD1	EIF2B4	0.615409
PPWD1	MARS	0.612717
PPWD1	MANF	0.570744
PPWD1	DARS	0.544789
PPWD1	MTHFD1	-0.52242
PPWD1	ATP5B	0.481084
PPWD1	MRGBP	-0.416489
PPWD1	OST4	-0.405932
PPWD1	GMPPB	-0.392402
PPWD1	DAD1	0.326143
PPWD1	FECH	0.323274
PPWD1	IDH3A	0.309971
PPWD1	CCND3	-0.281223
PPWD1	DDRGK1	-0.22271
PPWD1	CAD	-0.183283
PPWD1	DDOST	0.17151
PPWD1	PDIA6	-0.10834
PPWD1	P4HB	0.0913113
PSMD4	OST4	-0.975166
PSMD4	DDRGK1	-0.957333
PSMD4	CAD	0.92396
PSMD4	MANF	0.8941
PSMD4	CCND3	0.873081
PSMD4	PDIA6	-0.849346
PSMD4	FECH	-0.843005
PSMD4	IDH3A	-0.821647
PSMD4	DAD1	-0.736644
PSMD4	MTHFD1	0.655231
PSMD4	ASCC3	-0.554807
PSMD4	KCTD16	-0.544396
PSMD4	DARS	-0.529967
PSMD4	MRGBP	0.523486
PSMD4	P4HB	0.518919
PSMD4	HYOU1	-0.469859
PSMD4	ATP5B	-0.428178
PSMD4	ARHGAP22	-0.422138
PSMD4	CHERP	-0.389775
PSMD4	EIF2B4	-0.35842
PSMD4	EIF2B2	-0.353519
PSMD4	DNAJC19	-0.346963
PSMD4	NEDD8	-0.340916
PSMD4	EIF2B3	-0.320644
PSMD4	AARS	-0.314587
PSMD4	CARS	-0.302358
PSMD4	DHDDS	-0.291116
PSMD4	EIF2S1	-0.28672
PSMD4	AMIGO3	-0.281682
PSMD4	HARS	-0.279178
PSMD4	IARS2	-0.25837
PSMD4	MARS	-0.251953
PSMD4	GNPNAT1	-0.241197
PSMD4	HSPA9	-0.238617
PSMD4	FARSB	-0.228451
PSMD4	GBF1	-0.225473
PSMD4	HSPA5	-0.203617
PSMD4	GMPPB	-0.19598
PSMD4	PPWD1	0.194
PSMD4	COPB1	-0.153148
PSMD4	COPZ1	-0.147945
PSMD4	DDOST	-0.0247991
PSMD4	HSD17B12	-0.00217461
PTDSS1	NEDD8	-0.958319
PTDSS1	MTHFD1	0.955314
PTDSS1	MRGBP	0.894757
PTDSS1	COPB1	-0.888242
PTDSS1	HYOU1	-0.875552
PTDSS1	COPZ1	-0.864118
PTDSS1	KCTD16	-0.845506
PTDSS1	ARHGAP22	-0.803938
PTDSS1	GBF1	-0.802124
PTDSS1	HSD17B12	-0.794631
PTDSS1	CHERP	-0.779619
PTDSS1	GNPNAT1	0.774389
PTDSS1	AMIGO3	-0.766547
PTDSS1	ASCC3	-0.746657
PTDSS1	PPWD1	-0.743261
PTDSS1	FECH	-0.694104
PTDSS1	CCND3	0.690991
PTDSS1	HSPA5	-0.681674
PTDSS1	CAD	0.659437
PTDSS1	IDH3A	-0.634534
PTDSS1	CARS	-0.616799
PTDSS1	DARS	-0.588152
PTDSS1	EIF2S1	-0.587536
PTDSS1	PDIA6	-0.584528
PTDSS1	DNAJC19	-0.575029
PTDSS1	EIF2B2	-0.569733
PTDSS1	DHDDS	-0.565903
PTDSS1	HSPA9	-0.561774
PTDSS1	EIF2B3	-0.54597
PTDSS1	GMPPB	0.540965
PTDSS1	DAD1	-0.540022
PTDSS1	IARS2	-0.533627
PTDSS1	AARS	-0.526756
PTDSS1	HARS	-0.521497
PTDSS1	EIF2B4	-0.518308
PTDSS1	DDRGK1	-0.466058
PTDSS1	FARSB	-0.453812
PTDSS1	MARS	-0.428112
PTDSS1	ATP5B	-0.416792
PTDSS1	PSMD4	0.415186
PTDSS1	OST4	-0.224679
PTDSS1	DDOST	0.18285
PTDSS1	MANF	0.0980417
PTDSS1	P4HB	-0.0756152
QARS	DHDDS	0.999624
QARS	DNAJC19	0.999395
QARS	EIF2S1	0.999246
QARS	EIF2B3	0.999131
QARS	EIF2B2	0.998991
QARS	CARS	0.99832
QARS	AARS	0.99799
QARS	HARS	0.997566
QARS	IARS2	0.997533
QARS	HSPA9	0.996682
QARS	EIF2B4	0.995162
QARS	FARSB	0.98848
QARS	MARS	0.984946
QARS	HSPA5	0.976198
QARS	DARS	0.971319
QARS	ATP5B	0.966456
QARS	CHERP	0.961486
QARS	AMIGO3	0.959765
QARS	ARHGAP22	0.948937
QARS	ASCC3	0.947914
QARS	GBF1	0.928595
QARS	KCTD16	0.904015
QARS	HYOU1	0.89619
QARS	DAD1	0.8672
QARS	COPZ1	0.84231
QARS	HSD17B12	0.825342
QARS	COPB1	0.812551
QARS	IDH3A	0.79986
QARS	NEDD8	0.77457
QARS	FECH	0.762889
QARS	CCND3	-0.719478
QARS	DDOST	0.696918
QARS	PPWD1	0.689052
QARS	P4HB	-0.65098
QARS	CAD	-0.630498
QARS	PTDSS1	-0.577589
QARS	MTHFD1	-0.509926
QARS	PSMD4	-0.316539
QARS	GMPPB	0.297008
QARS	GNPNAT1	-0.287012
QARS	MRGBP	-0.194646
QARS	MANF	0.134056
QARS	OST4	0.131081
QARS	DDRGK1	0.113489
QARS	PDIA6	0.018568
SAMM50	DARS	0.994813
SAMM50	ATP5B	0.993949
SAMM50	EIF2B4	0.989358
SAMM50	EIF2B2	0.983584
SAMM50	DNAJC19	0.981567
SAMM50	AARS	0.980414
SAMM50	EIF2B3	0.979835
SAMM50	QARS	0.97455
SAMM50	HARS	0.972473
SAMM50	DHDDS	0.970073
SAMM50	MARS	0.968775
SAMM50	IARS2	0.965531
SAMM50	EIF2S1	0.965115
SAMM50	CARS	0.963103
SAMM50	FARSB	0.962519
SAMM50	HSPA9	0.9554
SAMM50	ASCC3	0.951467
SAMM50	DAD1	0.948087
SAMM50	CHERP	0.920508
SAMM50	ARHGAP22	0.911708
SAMM50	HSPA5	0.907118
SAMM50	AMIGO3	0.895358
SAMM50	KCTD16	0.889171
SAMM50	IDH3A	0.885777
SAMM50	HYOU1	0.858833
SAMM50	GBF1	0.84524
SAMM50	FECH	0.844319
SAMM50	CCND3	-0.808787
SAMM50	P4HB	-0.782402
SAMM50	CAD	-0.737529
SAMM50	COPZ1	0.730955
SAMM50	DDOST	0.728699
SAMM50	COPB1	0.69865
SAMM50	NEDD8	0.693849
SAMM50	HSD17B12	0.690967
SAMM50	PPWD1	0.517452
SAMM50	PTDSS1	-0.508757
SAMM50	MTHFD1	-0.505609
SAMM50	PSMD4	-0.483374
SAMM50	GMPPB	0.430252
SAMM50	OST4	0.324306
SAMM50	DDRGK1	0.263071
SAMM50	MRGBP	-0.170889
SAMM50	PDIA6	0.123744
SAMM50	GNPNAT1	-0.101469
SAMM50	MANF	-0.0622545
SARS	EIF2S1	0.999927
SARS	CARS	0.999579
SARS	QARS	0.999416
SARS	DHDDS	0.999399
SARS	HSPA9	0.997934
SARS	DNAJC19	0.997804
SARS	EIF2B3	0.997308
SARS	IARS2	0.997176
SARS	EIF2B2	0.997018
SARS	HARS	0.996146
SARS	AARS	0.99568
SARS	EIF2B4	0.991256
SARS	FARSB	0.986295
SARS	HSPA5	0.983012
SARS	MARS	0.981175
SARS	AMIGO3	0.967422
SARS	SAMM50	0.966756
SARS	CHERP	0.966313
SARS	DARS	0.964974
SARS	ATP5B	0.957156
SARS	ARHGAP22	0.953793
SARS	ASCC3	0.946724
SARS	GBF1	0.93958
SARS	KCTD16	0.907163
SARS	HYOU1	0.902756
SARS	COPZ1	0.858845
SARS	DAD1	0.854082
SARS	HSD17B12	0.844018
SARS	COPB1	0.83013
SARS	NEDD8	0.789391
SARS	IDH3A	0.788305
SARS	FECH	0.753232
SARS	PPWD1	0.713418
SARS	CCND3	-0.709301
SARS	DDOST	0.681621
SARS	P4HB	-0.625056
SARS	CAD	-0.618683
SARS	PTDSS1	-0.593914
SARS	MTHFD1	-0.518169
SARS	GNPNAT1	-0.318554
SARS	PSMD4	-0.297354
SARS	GMPPB	0.268401
SARS	MRGBP	-0.208364
SARS	MANF	0.156114
SARS	OST4	0.108012
SARS	DDRGK1	0.0997491
SARS	PDIA6	0.0134094
SCYL1	HSPA5	0.989483
SCYL1	GBF1	0.976804
SCYL1	AMIGO3	0.974544
SCYL1	HSPA9	0.959633
SCYL1	HSD17B12	0.959017
SCYL1	CARS	0.956295
SCYL1	EIF2S1	0.953535
SCYL1	SARS	0.952045
SCYL1	COPZ1	0.945992
SCYL1	DHDDS	0.945893
SCYL1	IARS2	0.945312
SCYL1	CHERP	0.94384
SCYL1	QARS	0.941235
SCYL1	HARS	0.934738
SCYL1	DNAJC19	0.929766
SCYL1	EIF2B3	0.9296
SCYL1	ARHGAP22	0.92937
SCYL1	EIF2B2	0.925629
SCYL1	COPB1	0.925512
SCYL1	AARS	0.924852
SCYL1	FARSB	0.923416
SCYL1	EIF2B4	0.905189
SCYL1	MARS	0.904746
SCYL1	PPWD1	0.890118
SCYL1	HYOU1	0.888871
SCYL1	ASCC3	0.866906
SCYL1	KCTD16	0.861755
SCYL1	NEDD8	0.850629
SCYL1	DARS	0.848008
SCYL1	SAMM50	0.842541
SCYL1	ATP5B	0.82628
SCYL1	DAD1	0.673505
SCYL1	PTDSS1	-0.666278
SCYL1	IDH3A	0.614679
SCYL1	FECH	0.593153
SCYL1	GNPNAT1	-0.564095
SCYL1	DDOST	0.545463
SCYL1	CCND3	-0.544246
SCYL1	MTHFD1	-0.513497
SCYL1	CAD	-0.440033
SCYL1	MANF	0.386526
SCYL1	P4HB	-0.372383
SCYL1	MRGBP	-0.263959
SCYL1	OST4	-0.14398
SCYL1	PDIA6	-0.0920243
SCYL1	DDRGK1	-0.0808285
SCYL1	PSMD4	-0.0669681
SCYL1	GMPPB	0.0312929
SEC61A1	SCYL1	0.990884
SEC61A1	HSPA5	0.972202
SEC61A1	HSPA9	0.956567
SEC61A1	IARS2	0.944483
SEC61A1	EIF2S1	0.944266
SEC61A1	CARS	0.942275
SEC61A1	SARS	0.941288
SEC61A1	AMIGO3	0.940153
SEC61A1	GBF1	0.939186
SEC61A1	DHDDS	0.939043
SEC61A1	HARS	0.934022
SEC61A1	FARSB	0.933734
SEC61A1	QARS	0.931265
SEC61A1	HSD17B12	0.92873
SEC61A1	EIF2B3	0.923203
SEC61A1	AARS	0.921148
SEC61A1	DNAJC19	0.918025
SEC61A1	MARS	0.916384
SEC61A1	EIF2B2	0.914073
SEC61A1	CHERP	0.900732
SEC61A1	EIF2B4	0.899362
SEC61A1	COPZ1	0.898735
SEC61A1	ARHGAP22	0.88004
SEC61A1	COPB1	0.872451
SEC61A1	PPWD1	0.868049
SEC61A1	SAMM50	0.827822
SEC61A1	ATP5B	0.825987
SEC61A1	HYOU1	0.823099
SEC61A1	DARS	0.820059
SEC61A1	ASCC3	0.815706
SEC61A1	KCTD16	0.795364
SEC61A1	NEDD8	0.77316
SEC61A1	DAD1	0.629056
SEC61A1	DDOST	0.624191
SEC61A1	PTDSS1	-0.562353
SEC61A1	IDH3A	0.547245
SEC61A1	FECH	0.513842
SEC61A1	GNPNAT1	-0.508029
SEC61A1	MANF	0.469663
SEC61A1	CCND3	-0.459711
SEC61A1	P4HB	-0.400921
SEC61A1	MTHFD1	-0.39343
SEC61A1	CAD	-0.348632
SEC61A1	OST4	-0.226284
SEC61A1	PDIA6	-0.219827
SEC61A1	DDRGK1	-0.193316
SEC61A1	MRGBP	-0.134108
SEC61A1	GMPPB	0.109825
SEC61A1	PSMD4	0.025253
SEC61B	ASCC3	0.994766
SEC61B	DARS	0.990441
SEC61B	CHERP	0.979975
SEC61B	EIF2B2	0.979131
SEC61B	DNAJC19	0.978921
SEC61B	ARHGAP22	0.978316
SEC61B	CARS	0.974966
SEC61B	SAMM50	0.974826
SEC61B	QARS	0.974158
SEC61B	SARS	0.972152
SEC61B	EIF2B4	0.97046
SEC61B	EIF2B3	0.970282
SEC61B	EIF2S1	0.969268
SEC61B	KCTD16	0.967949
SEC61B	DHDDS	0.96773
SEC61B	AARS	0.965837
SEC61B	HARS	0.958325
SEC61B	AMIGO3	0.957051
SEC61B	IARS2	0.955969
SEC61B	HSPA9	0.955089
SEC61B	HYOU1	0.951348
SEC61B	ATP5B	0.946513
SEC61B	HSPA5	0.946131
SEC61B	DAD1	0.934519
SEC61B	FARSB	0.932987
SEC61B	MARS	0.931152
SEC61B	GBF1	0.924775
SEC61B	IDH3A	0.904894
SEC61B	SCYL1	0.889591
SEC61B	FECH	0.884926
SEC61B	CCND3	-0.853394
SEC61B	SEC61A1	0.851417
SEC61B	COPZ1	0.845277
SEC61B	NEDD8	0.835112
SEC61B	COPB1	0.824065
SEC61B	HSD17B12	0.795597
SEC61B	CAD	-0.783681
SEC61B	PTDSS1	-0.68748
SEC61B	MTHFD1	-0.668912
SEC61B	PPWD1	0.638084
SEC61B	P4HB	-0.635978
SEC61B	DDOST	0.57079
SEC61B	PSMD4	-0.50231
SEC61B	MRGBP	-0.370889
SEC61B	DDRGK1	0.3292
SEC61B	OST4	0.31759
SEC61B	GNPNAT1	-0.293598
SEC61B	PDIA6	0.24377
SEC61B	GMPPB	0.220253
SEC61B	MANF	-0.0630968
SEC61G	SEC61A1	0.997807
SEC61G	SCYL1	0.979797
SEC61G	HSPA5	0.957463
SEC61G	HSPA9	0.949175
SEC61G	IARS2	0.938347
SEC61G	EIF2S1	0.933951
SEC61G	FARSB	0.933209
SEC61G	SARS	0.93027
SEC61G	DHDDS	0.929991
SEC61G	CARS	0.929619
SEC61G	HARS	0.928063
SEC61G	QARS	0.920757
SEC61G	AMIGO3	0.917206
SEC61G	MARS	0.916696
SEC61G	EIF2B3	0.914557
SEC61G	GBF1	0.914484
SEC61G	AARS	0.913857
SEC61G	HSD17B12	0.907246
SEC61G	DNAJC19	0.906789
SEC61G	EIF2B2	0.902971
SEC61G	EIF2B4	0.891255
SEC61G	CHERP	0.873924
SEC61G	COPZ1	0.869263
SEC61G	PPWD1	0.850633
SEC61G	ARHGAP22	0.850318
SEC61G	COPB1	0.840247
SEC61G	SEC61B	0.827698
SEC61G	ATP5B	0.821329
SEC61G	SAMM50	0.816024
SEC61G	DARS	0.801766
SEC61G	ASCC3	0.785798
SEC61G	HYOU1	0.785598
SEC61G	KCTD16	0.757919
SEC61G	NEDD8	0.729793
SEC61G	DDOST	0.659691
SEC61G	DAD1	0.604243
SEC61G	IDH3A	0.511616
SEC61G	PTDSS1	-0.507264
SEC61G	MANF	0.506186
SEC61G	GNPNAT1	-0.475802
SEC61G	FECH	0.47251
SEC61G	CCND3	-0.416186
SEC61G	P4HB	-0.413855
SEC61G	MTHFD1	-0.331934
SEC61G	CAD	-0.302521
SEC61G	PDIA6	-0.280624
SEC61G	OST4	-0.263826
SEC61G	DDRGK1	-0.246319
SEC61G	GMPPB	0.149099
SEC61G	MRGBP	-0.0691091
SEC61G	PSMD4	0.0690787
SEC63	ARHGAP22	0.998607
SEC63	CHERP	0.996491
SEC63	KCTD16	0.991604
SEC63	ASCC3	0.991493
SEC63	HYOU1	0.988785
SEC63	SEC61B	0.985751
SEC63	AMIGO3	0.980479
SEC63	GBF1	0.964306
SEC63	CARS	0.960473
SEC63	HSPA5	0.956568
SEC63	DARS	0.953176
SEC63	SARS	0.953146
SEC63	DNAJC19	0.951594
SEC63	EIF2B2	0.950163
SEC63	QARS	0.949963
SEC63	EIF2S1	0.949869
SEC63	DHDDS	0.943343
SEC63	EIF2B3	0.939168
SEC63	HSPA9	0.934777
SEC63	AARS	0.931339
SEC63	EIF2B4	0.930679
SEC63	IARS2	0.927895
SEC63	HARS	0.925869
SEC63	SAMM50	0.924528
SEC63	NEDD8	0.915652
SEC63	COPZ1	0.914856
SEC63	SCYL1	0.912879
SEC63	COPB1	0.901789
SEC63	FARSB	0.891785
SEC63	MARS	0.882894
SEC63	ATP5B	0.882626
SEC63	DAD1	0.881323
SEC63	IDH3A	0.872131
SEC63	FECH	0.867214
SEC63	HSD17B12	0.865301
SEC63	SEC61A1	0.862059
SEC63	CCND3	-0.837524
SEC63	SEC61G	0.831811
SEC63	PTDSS1	-0.793582
SEC63	CAD	-0.767224
SEC63	MTHFD1	-0.752579
SEC63	PPWD1	0.730247
SEC63	P4HB	-0.497675
SEC63	MRGBP	-0.490593
SEC63	PSMD4	-0.464834
SEC63	DDOST	0.447721
SEC63	GNPNAT1	-0.443969
SEC63	DDRGK1	0.330178
SEC63	PDIA6	0.290384
SEC63	OST4	0.264065
SEC63	GMPPB	0.0540024
SEC63	MANF	-0.021321
SEL1L	IDH3A	0.996213
SEL1L	FECH	0.991033
SEL1L	CCND3	-0.988883
SEL1L	CAD	-0.977112
SEL1L	DAD1	0.973391
SEL1L	ASCC3	0.888304
SEL1L	DARS	0.884418
SEL1L	SEC61B	0.866029
SEL1L	PSMD4	-0.864172
SEL1L	KCTD16	0.857022
SEL1L	SAMM50	0.854109
SEL1L	SEC63	0.826327
SEL1L	ATP5B	0.811831
SEL1L	HYOU1	0.800651
SEL1L	ARHGAP22	0.795923
SEL1L	CHERP	0.78018
SEL1L	EIF2B4	0.77785
SEL1L	EIF2B2	0.77616
SEL1L	DNAJC19	0.771768
SEL1L	EIF2B3	0.753438
SEL1L	QARS	0.750845
SEL1L	OST4	0.749063
SEL1L	AARS	0.748719
SEL1L	CARS	0.739815
SEL1L	SARS	0.737047
SEL1L	DHDDS	0.732975
SEL1L	EIF2S1	0.729574
SEL1L	DDRGK1	0.725771
SEL1L	HARS	0.723815
SEL1L	MTHFD1	-0.723469
SEL1L	P4HB	-0.709847
SEL1L	IARS2	0.709204
SEL1L	AMIGO3	0.703911
SEL1L	MARS	0.698651
SEL1L	HSPA9	0.694794
SEL1L	FARSB	0.68398
SEL1L	HSPA5	0.658716
SEL1L	GBF1	0.647843
SEL1L	NEDD8	0.64529
SEL1L	PDIA6	0.599059
SEL1L	PTDSS1	-0.591783
SEL1L	MANF	-0.551822
SEL1L	COPZ1	0.547336
SEL1L	SCYL1	0.544801
SEL1L	COPB1	0.534946
SEL1L	SEC61A1	0.475758
SEL1L	MRGBP	-0.463712
SEL1L	SEC61G	0.439903
SEL1L	HSD17B12	0.436983
SEL1L	DDOST	0.390191
SEL1L	GMPPB	0.298483
SEL1L	PPWD1	0.227694
SEL1L	GNPNAT1	0.0199031
SLC35B1	SCYL1	0.996333
SLC35B1	GBF1	0.986499
SLC35B1	HSPA5	0.983085
SLC35B1	HSD17B12	0.978605
SLC35B1	SEC61A1	0.978167
SLC35B1	AMIGO3	0.977408
SLC35B1	COPZ1	0.969823
SLC35B1	SEC61G	0.962628
SLC35B1	COPB1	0.954123
SLC35B1	CHERP	0.946648
SLC35B1	CARS	0.940175
SLC35B1	HSPA9	0.938619
SLC35B1	ARHGAP22	0.935319
SLC35B1	EIF2S1	0.934454
SLC35B1	SARS	0.933495
SLC35B1	DHDDS	0.924456
SLC35B1	IARS2	0.921036
SLC35B1	QARS	0.920692
SLC35B1	PPWD1	0.917219
SLC35B1	SEC63	0.917147
SLC35B1	HARS	0.908933
SLC35B1	DNAJC19	0.908635
SLC35B1	HYOU1	0.905865
SLC35B1	EIF2B3	0.90575
SLC35B1	EIF2B2	0.903894
SLC35B1	AARS	0.899143
SLC35B1	FARSB	0.891806
SLC35B1	NEDD8	0.887298
SLC35B1	SEC61B	0.880376
SLC35B1	EIF2B4	0.878284
SLC35B1	KCTD16	0.874089
SLC35B1	MARS	0.870426
SLC35B1	ASCC3	0.865317
SLC35B1	DARS	0.828236
SLC35B1	SAMM50	0.814729
SLC35B1	ATP5B	0.790086
SLC35B1	PTDSS1	-0.721701
SLC35B1	DAD1	0.654258
SLC35B1	GNPNAT1	-0.626187
SLC35B1	IDH3A	0.609569
SLC35B1	FECH	0.596915
SLC35B1	MTHFD1	-0.566582
SLC35B1	CCND3	-0.550683
SLC35B1	SEL1L	0.538482
SLC35B1	DDOST	0.471937
SLC35B1	CAD	-0.449436
SLC35B1	MANF	0.376562
SLC35B1	MRGBP	-0.336686
SLC35B1	P4HB	-0.307762
SLC35B1	OST4	-0.142215
SLC35B1	PSMD4	-0.0740989
SLC35B1	DDRGK1	-0.0521029
SLC35B1	GMPPB	-0.0509612
SLC35B1	PDIA6	-0.0421893
SLC39A7	GMPPB	0.984991
SLC39A7	P4HB	-0.901748
SLC39A7	GNPNAT1	0.836677
SLC39A7	DDOST	0.768733
SLC39A7	MRGBP	0.593434
SLC39A7	ATP5B	0.509799
SLC39A7	PTDSS1	0.486705
SLC39A7	DAD1	0.471896
SLC39A7	PPWD1	-0.461346
SLC39A7	SAMM50	0.440439
SLC39A7	OST4	0.418303
SLC39A7	MARS	0.405471
SLC39A7	SEL1L	0.397115
SLC39A7	DARS	0.372037
SLC39A7	EIF2B4	0.370455
SLC39A7	FARSB	0.363823
SLC39A7	IDH3A	0.359091
SLC39A7	PSMD4	-0.35141
SLC39A7	MTHFD1	0.342839
SLC39A7	AARS	0.33649
SLC39A7	COPB1	-0.329849
SLC39A7	NEDD8	-0.329771
SLC39A7	HARS	0.321225
SLC39A7	EIF2B3	0.318303
SLC39A7	MANF	-0.314699
SLC39A7	EIF2B2	0.309773
SLC39A7	DNAJC19	0.299917
SLC39A7	HSD17B12	-0.299618
SLC39A7	IARS2	0.294453
SLC39A7	COPZ1	-0.281501
SLC39A7	QARS	0.279194
SLC39A7	DHDDS	0.277518
SLC39A7	FECH	0.272975
SLC39A7	CCND3	-0.261097
SLC39A7	CAD	-0.260035
SLC39A7	EIF2S1	0.249062
SLC39A7	HSPA9	0.248769
SLC39A7	SARS	0.248013
SLC39A7	SEC61B	0.240447
SLC39A7	CARS	0.223138
SLC39A7	ASCC3	0.181673
SLC39A7	PDIA6	-0.168527
SLC39A7	DDRGK1	0.109107
SLC39A7	SLC35B1	-0.096952
SLC39A7	GBF1	-0.0953977
SLC39A7	SEC63	0.0741269
SLC39A7	SEC61G	0.0707543
SLC39A7	HSPA5	0.0705027
SLC39A7	HYOU1	-0.0611593
SLC39A7	CHERP	0.0546832
SLC39A7	SEC61A1	0.0400026
SLC39A7	ARHGAP22	0.0356112
SLC39A7	KCTD16	0.0248658
SLC39A7	SCYL1	-0.0199184
SLC39A7	AMIGO3	0.00423625
SLMO2	EIF2S1	0.999968
SLMO2	SARS	0.999915
SLMO2	CARS	0.999517
SLMO2	DHDDS	0.999287
SLMO2	QARS	0.998988
SLMO2	HSPA9	0.998554
SLMO2	IARS2	0.997396
SLMO2	DNAJC19	0.996927
SLMO2	EIF2B3	0.996687
SLMO2	EIF2B2	0.996024
SLMO2	HARS	0.996016
SLMO2	AARS	0.995064
SLMO2	EIF2B4	0.989969
SLMO2	FARSB	0.986595
SLMO2	HSPA5	0.984602
SLMO2	MARS	0.981024
SLMO2	SEC61B	0.969469
SLMO2	AMIGO3	0.968218
SLMO2	CHERP	0.965613
SLMO2	SAMM50	0.963598
SLMO2	DARS	0.961473
SLMO2	SCYL1	0.955476
SLMO2	ATP5B	0.954393
SLMO2	ARHGAP22	0.952708
SLMO2	SEC63	0.951405
SLMO2	SEC61A1	0.945593
SLMO2	ASCC3	0.94349
SLMO2	GBF1	0.94128
SLMO2	SLC35B1	0.93702
SLMO2	SEC61G	0.934956
SLMO2	KCTD16	0.904418
SLMO2	HYOU1	0.901194
SLMO2	COPZ1	0.861772
SLMO2	HSD17B12	0.84872
SLMO2	DAD1	0.847231
SLMO2	COPB1	0.833032
SLMO2	NEDD8	0.789822
SLMO2	IDH3A	0.780513
SLMO2	FECH	0.745319
SLMO2	SEL1L	0.728381
SLMO2	PPWD1	0.720493
SLMO2	CCND3	-0.700869
SLMO2	DDOST	0.681687
SLMO2	P4HB	-0.618389
SLMO2	CAD	-0.609236
SLMO2	PTDSS1	-0.593117
SLMO2	MTHFD1	-0.513618
SLMO2	GNPNAT1	-0.325752
SLMO2	PSMD4	-0.285256
SLMO2	GMPPB	0.263825
SLMO2	SLC39A7	0.241399
SLMO2	MRGBP	-0.204916
SLMO2	MANF	0.168785
SLMO2	OST4	0.0951575
SLMO2	DDRGK1	0.0881313
SLMO2	PDIA6	0.00367821
SOCS1	ASCC3	0.997211
SOCS1	SEC61B	0.987138
SOCS1	KCTD16	0.984299
SOCS1	SEC63	0.981498
SOCS1	DARS	0.972182
SOCS1	ARHGAP22	0.970073
SOCS1	CHERP	0.963913
SOCS1	HYOU1	0.962666
SOCS1	DAD1	0.950926
SOCS1	IDH3A	0.949421
SOCS1	SAMM50	0.943315
SOCS1	FECH	0.942582
SOCS1	EIF2B2	0.934348
SOCS1	DNAJC19	0.933786
SOCS1	CARS	0.928493
SOCS1	AMIGO3	0.927173
SOCS1	QARS	0.925554
SOCS1	SARS	0.922839
SOCS1	EIF2B4	0.92209
SOCS1	CCND3	-0.920381
SOCS1	EIF2B3	0.919395
SOCS1	SLMO2	0.918704
SOCS1	SEL1L	0.918523
SOCS1	EIF2S1	0.918131
SOCS1	DHDDS	0.915085
SOCS1	AARS	0.912631
SOCS1	ATP5B	0.901152
SOCS1	HARS	0.900485
SOCS1	HSPA5	0.89692
SOCS1	IARS2	0.896768
SOCS1	HSPA9	0.896231
SOCS1	GBF1	0.895799
SOCS1	CAD	-0.866211
SOCS1	FARSB	0.864188
SOCS1	MARS	0.86329
SOCS1	NEDD8	0.855573
SOCS1	SCYL1	0.827579
SOCS1	SLC35B1	0.827137
SOCS1	COPZ1	0.824746
SOCS1	COPB1	0.810498
SOCS1	SEC61A1	0.770317
SOCS1	MTHFD1	-0.763296
SOCS1	HSD17B12	0.753731
SOCS1	PTDSS1	-0.747983
SOCS1	SEC61G	0.737809
SOCS1	PSMD4	-0.615216
SOCS1	P4HB	-0.600262
SOCS1	PPWD1	0.587138
SOCS1	MRGBP	-0.48791
SOCS1	DDRGK1	0.469921
SOCS1	DDOST	0.460097
SOCS1	OST4	0.435915
SOCS1	PDIA6	0.395678
SOCS1	GNPNAT1	-0.295797
SOCS1	SLC39A7	0.19892
SOCS1	MANF	-0.197072
SOCS1	GMPPB	0.152797
SPCS2	HYOU1	0.999448
SPCS2	ARHGAP22	0.992494
SPCS2	KCTD16	0.991912
SPCS2	SEC63	0.989603
SPCS2	CHERP	0.986264
SPCS2	AMIGO3	0.974113
SPCS2	GBF1	0.971299
SPCS2	ASCC3	0.968228
SPCS2	NEDD8	0.963691
SPCS2	SOCS1	0.958067
SPCS2	SEC61B	0.951597
SPCS2	COPZ1	0.948173
SPCS2	COPB1	0.942915
SPCS2	HSPA5	0.937497
SPCS2	CARS	0.921767
SPCS2	SLC35B1	0.919399
SPCS2	SARS	0.910569
SPCS2	SLMO2	0.909408
SPCS2	EIF2S1	0.906782
SPCS2	QARS	0.903405
SPCS2	SCYL1	0.903155
SPCS2	DNAJC19	0.903001
SPCS2	DARS	0.900507
SPCS2	EIF2B2	0.900337
SPCS2	HSD17B12	0.896663
SPCS2	DHDDS	0.896183
SPCS2	HSPA9	0.890154
SPCS2	EIF2B3	0.886969
SPCS2	IARS2	0.877157
SPCS2	AARS	0.87626
SPCS2	EIF2B4	0.87209
SPCS2	HARS	0.871866
SPCS2	PTDSS1	-0.870491
SPCS2	SAMM50	0.860108
SPCS2	FECH	0.843064
SPCS2	SEC61A1	0.840512
SPCS2	IDH3A	0.83392
SPCS2	FARSB	0.829908
SPCS2	DAD1	0.822473
SPCS2	MTHFD1	-0.817333
SPCS2	CCND3	-0.816834
SPCS2	MARS	0.815696
SPCS2	ATP5B	0.806201
SPCS2	SEC61G	0.8044
SPCS2	SEL1L	0.784694
SPCS2	PPWD1	0.781121
SPCS2	CAD	-0.749816
[truncated: 1,381 more rows]
