# Supplementary material for: Model-based understanding of single-cell CRISPR screening
Source: Nat Commun. 2019 May 20;10:2233. doi: 10.1038/s41467-019-10216-x (PMC6527552; doi:10.1038/s41467-019-10216-x)
Supplement: Supplementary file 13 — Supplementary Data 10 [file 41467_2019_10216_MOESM13_ESM.xlsx]

## Sheet: Supplementary Data 10
Supplementary Data 10 Perturbation effect prioritizing result for myeloid cells (GSE90486)
Overall perturbation effect prioritizing
Perturbation	Ranking	Score	off_target
Cebpb	1	26.2773	none
Rel	2	15.1635	none
Bcl3	3	14.8102	none
Bcl6	4	13.2118	none
Relb	5	12.2993	none
Nfkb2	6	11.6131	none
Rela	7	10.3578	none
Stat5a	8	8.15144	none
Stat4	9	7.21022	none
Irf2	10	6.93284	none
Stat1	11	6.18102	none
Irf1	12	5.94166	none
Stat2	13	4.87198	none
Nfkbiz	14	4.81286	none
Atf3	15	4.55743	none
Irf5	16	3.88774	none
Stat3	17	3.76748	none
Irf4	18	3.04384	none
Nfkb1	19	2.50894	none
Irf9	20	1.99162	none
Topic-specific perturbation effect prioritizing
Topic	Perturbation	Ranking
Topic1	Nfkb1	1
Topic2	Bcl6	1
Topic2	Rel	2
Topic2	Bcl3	3
Topic2	Cebpb	4
Topic2	Nfkb2	5
Topic2	Relb	6
Topic2	Rela	7
Topic2	Stat5a	8
Topic2	Irf2	9
Topic2	Stat4	10
Topic2	Irf4	11
Topic2	Irf1	12
Topic2	Stat1	13
Topic2	Nfkbiz	14
Topic2	Irf9	15
Topic2	Atf3	16
Topic2	Irf5	17
Topic2	Stat3	18
Topic2	Stat2	19
Topic3	Nfkbiz	1
Topic3	Cebpb	2
Topic3	Irf1	3
Topic3	Stat2	4
Topic3	Irf4	5
Topic3	Rel	6
Topic3	Irf5	7
Topic3	Rela	8
Topic3	Stat4	9
Topic3	Nfkb1	10
Topic3	Bcl3	11
Topic3	Nfkb2	12
Topic3	Relb	13
Topic3	Stat5a	14
Topic3	Stat1	15
Topic3	Atf3	16
Topic3	Irf9	17
Topic3	Irf2	18
Topic4	Cebpb	1
Topic4	Bcl3	2
Topic4	Bcl6	3
Topic4	Relb	4
Topic4	Nfkb2	5
Topic4	Rela	6
Topic4	Rel	7
Topic4	Stat5a	8
Topic4	Irf1	9
Topic4	Irf2	10
Topic4	Stat4	11
Topic4	Nfkbiz	12
Topic4	Irf5	13
Topic4	Stat1	14
Topic4	Stat2	15
Topic4	Stat3	16
Topic4	Atf3	17
Topic4	Nfkb1	18
Topic4	Irf4	19
The relationships between different perturbations
Perturbation_1	Perturbation_2	Correlation
Bcl3	Atf3	-0.512063
Bcl6	Bcl3	0.947581
Bcl6	Atf3	-0.211597
Cebpb	Bcl3	-0.949122
Cebpb	Bcl6	-0.800964
Cebpb	Atf3	0.745408
Irf1	Cebpb	0.925162
Irf1	Atf3	0.893516
Irf1	Bcl3	-0.762576
Irf1	Bcl6	-0.529259
Irf2	Cebpb	0.946984
Irf2	Irf1	0.942746
Irf2	Atf3	0.906405
Irf2	Bcl3	-0.823603
Irf2	Bcl6	-0.602099
Irf4	Irf1	0.58201
Irf4	Atf3	0.538341
Irf4	Irf2	0.309658
Irf4	Cebpb	0.260075
Irf4	Bcl6	0.217157
Irf4	Bcl3	-0.0015452
Irf5	Irf1	0.983718
Irf5	Cebpb	0.896704
Irf5	Irf2	0.873026
Irf5	Atf3	0.81696
Irf5	Bcl3	-0.741771
Irf5	Irf4	0.660315
Irf5	Bcl6	-0.529985
Irf9	Irf4	0.77073
Irf9	Irf5	0.347381
Irf9	Irf1	0.183569
Irf9	Irf2	-0.15319
Irf9	Bcl6	0.128853
Irf9	Bcl3	0.112295
Irf9	Atf3	-0.0631431
Irf9	Cebpb	-0.0198791
Nfkb1	Irf9	0.869457
Nfkb1	Irf4	0.643164
Nfkb1	Irf5	0.6239
Nfkb1	Irf1	0.47429
Nfkb1	Cebpb	0.408169
Nfkb1	Bcl3	-0.380839
Nfkb1	Bcl6	-0.375318
Nfkb1	Irf2	0.195342
Nfkb1	Atf3	0.0949995
Nfkb2	Cebpb	0.99706
Nfkb2	Irf2	0.964807
Nfkb2	Bcl3	-0.940149
Nfkb2	Irf1	0.922421
Nfkb2	Irf5	0.880543
Nfkb2	Bcl6	-0.781993
Nfkb2	Atf3	0.773432
Nfkb2	Nfkb1	0.339784
Nfkb2	Irf4	0.232346
Nfkb2	Irf9	-0.0847069
Nfkbiz	Irf1	0.99576
Nfkbiz	Irf5	0.974704
Nfkbiz	Irf2	0.934554
Nfkbiz	Atf3	0.924301
Nfkbiz	Nfkb2	0.891216
Nfkbiz	Cebpb	0.890511
Nfkbiz	Bcl3	-0.703849
Nfkbiz	Irf4	0.623565
Nfkbiz	Bcl6	-0.451125
Nfkbiz	Nfkb1	0.440507
Nfkbiz	Irf9	0.186267
Rel	Bcl6	0.982099
Rel	Bcl3	0.921034
Rel	Cebpb	-0.780982
Rel	Nfkb2	-0.748722
Rel	Irf5	-0.571676
Rel	Irf2	-0.548817
Rel	Nfkb1	-0.537976
Rel	Irf1	-0.537806
Rel	Nfkbiz	-0.457976
Rel	Atf3	-0.166214
Rel	Irf4	0.0971186
Rel	Irf9	-0.056856
Rela	Nfkb2	0.995856
Rela	Cebpb	0.994846
Rela	Irf2	0.97128
Rela	Irf1	0.953568
Rela	Nfkbiz	0.927747
Rela	Irf5	0.918509
Rela	Bcl3	-0.913471
Rela	Atf3	0.80881
Rela	Bcl6	-0.736904
Rela	Rel	-0.714296
Rela	Nfkb1	0.383249
Rela	Irf4	0.319283
Rela	Irf9	-0.0167956
Relb	Nfkb2	0.998702
Relb	Rela	0.997844
Relb	Cebpb	0.993878
Relb	Irf2	0.97621
Relb	Irf1	0.936393
Relb	Bcl3	-0.921582
Relb	Nfkbiz	0.909634
Relb	Irf5	0.891467
Relb	Atf3	0.804672
Relb	Bcl6	-0.749257
Relb	Rel	-0.714956
Relb	Nfkb1	0.328354
Relb	Irf4	0.262995
Relb	Irf9	-0.0816724
Stat1	Atf3	0.983143
Stat1	Irf2	0.965919
Stat1	Nfkbiz	0.9632
Stat1	Irf1	0.948757
Stat1	Rela	0.902628
Stat1	Relb	0.899361
Stat1	Irf5	0.880804
Stat1	Nfkb2	0.87593
Stat1	Cebpb	0.854704
Stat1	Bcl3	-0.659428
Stat1	Irf4	0.487787
Stat1	Bcl6	-0.384953
Stat1	Rel	-0.343516
Stat1	Nfkb1	0.183018
Stat1	Irf9	-0.0579899
Stat2	Atf3	0.975796
Stat2	Stat1	0.968052
Stat2	Nfkbiz	0.967021
Stat2	Irf1	0.939694
Stat2	Irf5	0.900712
Stat2	Irf2	0.881458
Stat2	Rela	0.821734
Stat2	Relb	0.80395
Stat2	Nfkb2	0.774101
Stat2	Cebpb	0.761726
Stat2	Irf4	0.687739
Stat2	Bcl3	-0.519103
Stat2	Nfkb1	0.300967
Stat2	Bcl6	-0.22321
Stat2	Rel	-0.218784
Stat2	Irf9	0.152407
Stat3	Atf3	0.921409
Stat3	Stat1	0.870794
Stat3	Stat2	0.817847
Stat3	Irf2	0.792279
Stat3	Nfkbiz	0.713892
Stat3	Irf1	0.671149
Stat3	Relb	0.642766
Stat3	Rela	0.625326
Stat3	Nfkb2	0.608338
Stat3	Cebpb	0.554783
Stat3	Irf5	0.539396
Stat3	Irf9	-0.399634
Stat3	Bcl3	-0.341659
Stat3	Nfkb1	-0.299304
Stat3	Irf4	0.265296
Stat3	Bcl6	-0.0557463
Stat3	Rel	0.051202
Stat4	Irf2	0.985516
Stat4	Irf1	0.985034
Stat4	Rela	0.981487
Stat4	Nfkbiz	0.976439
Stat4	Relb	0.975428
Stat4	Stat1	0.965319
Stat4	Nfkb2	0.963785
Stat4	Cebpb	0.9572
Stat4	Irf5	0.943078
Stat4	Stat2	0.914839
Stat4	Atf3	0.902771
Stat4	Bcl3	-0.818805
Stat4	Stat3	0.728572
Stat4	Bcl6	-0.593788
Stat4	Rel	-0.571928
Stat4	Irf4	0.441484
Stat4	Nfkb1	0.349726
Stat4	Irf9	0.0164024
Stat5a	Relb	0.995702
Stat5a	Rela	0.99512
Stat5a	Stat4	0.990475
Stat5a	Irf2	0.990007
Stat5a	Nfkb2	0.989698
Stat5a	Cebpb	0.981804
Stat5a	Irf1	0.956697
Stat5a	Nfkbiz	0.938167
Stat5a	Stat1	0.935864
Stat5a	Irf5	0.90732
Stat5a	Bcl3	-0.881677
Stat5a	Atf3	0.855872
Stat5a	Stat2	0.853669
Stat5a	Stat3	0.699141
Stat5a	Bcl6	-0.684706
Stat5a	Rel	-0.649645
Stat5a	Irf4	0.320502
Stat5a	Nfkb1	0.309769
Stat5a	Irf9	-0.0708891
