# Supplementary material for: Model-based understanding of single-cell CRISPR screening
Source: Nat Commun. 2019 May 20;10:2233. doi: 10.1038/s41467-019-10216-x (PMC6527552; doi:10.1038/s41467-019-10216-x)
Supplement: Supplementary file 14 — Supplementary Data 11 [file 41467_2019_10216_MOESM14_ESM.xlsx]

## Sheet: Supplementary Data 11
Supplementary Data 11 Perturbation effect prioritizing result for anti CD3/CD28 stimulated Jurkat cells (GSM2439080 ~ GSM2439085)
Overall perturbation effect prioritizing
Perturbation	Ranking	Score	off_target
RELA	1	19.3278	none
NFKB2	2	15.2697	none
BACH2	3	14.1299	none
PTPN6	4	10.4615	none
JUN	5	10.0908	none
LCK	6	9.31297	none
EGR1	7	8.93582	none
NFATC1	8	8.27163	none
RUNX2	9	8.02697	none
NFATC3	10	7.40562	none
LAT	11	7.39189	none
FOS	12	7.28732	none
ZAP70	13	7.26817	none
EGR4	14	6.5846	none
NFKB1	15	6.58094	none
NR4A1	16	6.35569	none
EGR2	17	5.66721	none
NFAT5	18	5.61441	none
RELB	19	5.228	none
JUNB	20	4.64999	none
PTPN11	21	3.81246	none
EGR3	22	3.26032	none
REL	23	2.78011	none
DOK2	24	2.21864	none
Topic-specific perturbation effect prioritizing
Topic	Perturbation	Ranking
Topic1	EGR4	1
Topic1	PTPN6	2
Topic1	RELB	3
Topic1	LCK	4
Topic1	EGR3	5
Topic1	BACH2	6
Topic1	RUNX2	7
Topic1	NFATC1	8
Topic1	EGR1	9
Topic1	NFKB2	10
Topic1	JUN	11
Topic1	NFAT5	12
Topic1	NFKB1	13
Topic1	RELA	14
Topic1	ZAP70	15
Topic1	EGR2	16
Topic1	DOK2	17
Topic1	LAT	18
Topic2	NFKB1	1
Topic2	EGR4	2
Topic2	FOS	3
Topic2	BACH2	4
Topic2	EGR1	5
Topic2	PTPN11	6
Topic2	NFATC3	7
Topic2	REL	8
Topic2	LAT	9
Topic2	JUN	10
Topic2	NFATC1	11
Topic2	ZAP70	12
Topic2	NR4A1	13
Topic2	LCK	14
Topic2	NFKB2	15
Topic2	DOK2	16
Topic2	RELB	17
Topic2	EGR2	18
Topic2	RUNX2	19
Topic2	EGR3	20
Topic2	JUNB	21
Topic3	ZAP70	1
Topic3	LCK	2
Topic3	FOS	3
Topic3	LAT	4
Topic3	JUNB	5
Topic3	NFATC1	6
Topic3	BACH2	7
Topic3	RUNX2	8
Topic3	EGR1	9
Topic3	DOK2	10
Topic3	EGR3	11
Topic3	RELB	12
Topic3	NFATC3	13
Topic3	NFAT5	14
Topic3	NR4A1	15
Topic3	NFKB1	16
Topic3	PTPN11	17
Topic3	EGR2	18
Topic3	EGR4	19
Topic3	RELA	20
Topic3	REL	21
Topic3	NFKB2	22
Topic3	JUN	23
Topic3	PTPN6	24
Topic4	RELA	1
Topic4	NFKB2	2
Topic4	PTPN6	3
Topic4	NFATC3	4
Topic4	NR4A1	5
Topic4	BACH2	6
Topic4	JUNB	7
Topic4	REL	8
Topic4	PTPN11	9
Topic4	LAT	10
Topic4	JUN	11
Topic4	EGR2	12
Topic4	EGR1	13
Topic4	NFAT5	14
Topic4	EGR3	15
Topic4	NFATC1	16
Topic4	LCK	17
Topic4	ZAP70	18
Topic4	NFKB1	19
Topic4	RELB	20
Topic5	JUN	1
Topic5	EGR2	2
Topic5	NFAT5	3
Topic5	RUNX2	4
The relationships between different perturbations
Perturbation_1	Perturbation_2	Correlation
DOK2	BACH2	0.930764
EGR1	DOK2	0.987238
EGR1	BACH2	0.960005
EGR2	DOK2	-0.850929
EGR2	EGR1	-0.759961
EGR2	BACH2	-0.644082
EGR3	DOK2	0.800135
EGR3	EGR2	-0.787489
EGR3	EGR1	0.740071
EGR3	BACH2	0.615381
EGR4	EGR3	0.69724
EGR4	EGR2	-0.340956
EGR4	DOK2	0.258383
EGR4	EGR1	0.177567
EGR4	BACH2	0.174848
FOS	EGR1	-0.889861
FOS	DOK2	-0.825427
FOS	BACH2	-0.809202
FOS	EGR3	-0.574888
FOS	EGR2	0.486332
FOS	EGR4	0.0823733
JUN	BACH2	-0.591802
JUN	EGR2	0.503705
JUN	DOK2	-0.503396
JUN	EGR1	-0.491412
JUN	EGR4	0.29222
JUN	FOS	0.234945
JUN	EGR3	0.0133773
JUNB	BACH2	-0.842273
JUNB	EGR1	-0.723281
JUNB	FOS	0.698935
JUNB	DOK2	-0.634325
JUNB	EGR3	-0.393468
JUNB	JUN	0.272454
JUNB	EGR4	-0.196305
JUNB	EGR2	0.166834
LAT	JUNB	0.796182
LAT	FOS	0.719001
LAT	BACH2	-0.525889
LAT	EGR1	-0.46292
LAT	DOK2	-0.317589
LAT	EGR4	0.280351
LAT	EGR2	-0.215964
LAT	EGR3	-0.0313912
LAT	JUN	0.012557
LCK	EGR3	-0.869447
LCK	FOS	0.866568
LCK	EGR1	-0.843883
LCK	DOK2	-0.82572
LCK	BACH2	-0.734427
LCK	JUNB	0.652243
LCK	EGR2	0.575399
LCK	LAT	0.502455
LCK	EGR4	-0.401481
LCK	JUN	-0.0520738
NFAT5	EGR2	0.979853
NFAT5	DOK2	-0.89265
NFAT5	EGR3	-0.889714
NFAT5	EGR1	-0.810653
NFAT5	BACH2	-0.700333
NFAT5	LCK	0.699355
NFAT5	FOS	0.54778
NFAT5	EGR4	-0.474303
NFAT5	JUN	0.396529
NFAT5	JUNB	0.289481
NFAT5	LAT	-0.122642
NFATC1	EGR1	0.979746
NFATC1	DOK2	0.963677
NFATC1	BACH2	0.956349
NFATC1	LCK	-0.895148
NFATC1	FOS	-0.864552
NFATC1	JUNB	-0.797313
NFATC1	EGR3	0.79708
NFATC1	NFAT5	-0.788165
NFATC1	EGR2	-0.701017
NFATC1	LAT	-0.495898
NFATC1	JUN	-0.371635
NFATC1	EGR4	0.328308
NFATC3	BACH2	0.864575
NFATC3	JUN	-0.796139
NFATC3	JUNB	-0.788614
NFATC3	EGR1	0.721317
NFATC3	NFATC1	0.683574
NFATC3	DOK2	0.659345
NFATC3	FOS	-0.585595
NFATC3	LAT	-0.560247
NFATC3	NFAT5	-0.344011
NFATC3	EGR2	-0.342343
NFATC3	LCK	-0.328601
NFATC3	EGR4	-0.163779
NFATC3	EGR3	0.146709
NFKB1	EGR4	-0.844504
NFKB1	JUN	-0.52471
NFKB1	EGR3	-0.360769
NFKB1	JUNB	0.327497
NFKB1	LCK	0.250467
NFKB1	NFATC3	0.185031
NFKB1	FOS	-0.170771
NFKB1	EGR2	-0.170207
NFKB1	NFATC1	-0.128147
NFKB1	EGR1	0.0700377
NFKB1	DOK2	0.0611132
NFKB1	LAT	0.0324996
NFKB1	BACH2	-0.00916738
NFKB1	NFAT5	0.0026548
NFKB2	NFATC3	0.780705
NFKB2	JUNB	-0.662938
NFKB2	JUN	-0.544603
NFKB2	LAT	-0.464612
NFKB2	BACH2	0.459619
NFKB2	EGR3	-0.274187
NFKB2	NFATC1	0.22767
NFKB2	EGR2	0.202931
NFKB2	EGR1	0.196872
NFKB2	NFAT5	0.180263
NFKB2	NFKB1	-0.131054
NFKB2	LCK	0.119407
NFKB2	DOK2	0.11689
NFKB2	EGR4	-0.105629
NFKB2	FOS	-0.0734089
NR4A1	NFKB2	-0.9584
NR4A1	NFATC3	-0.886675
NR4A1	JUNB	0.808349
NR4A1	BACH2	-0.684116
NR4A1	JUN	0.60402
NR4A1	LAT	0.511444
NR4A1	NFATC1	-0.489662
NR4A1	EGR1	-0.453247
NR4A1	DOK2	-0.385318
NR4A1	FOS	0.283711
NR4A1	NFKB1	0.179004
NR4A1	LCK	0.140585
NR4A1	NFAT5	0.0902589
NR4A1	EGR2	0.0451453
NR4A1	EGR4	-0.043474
NR4A1	EGR3	-0.00352168
PTPN11	NFKB1	-0.865931
PTPN11	JUNB	-0.606171
PTPN11	NFKB2	0.54008
PTPN11	NR4A1	-0.537416
PTPN11	EGR4	0.525858
PTPN11	LAT	-0.412903
PTPN11	EGR2	0.395411
PTPN11	JUN	0.323033
PTPN11	NFAT5	0.228576
PTPN11	LCK	-0.180533
PTPN11	NFATC1	0.169529
PTPN11	BACH2	0.161408
PTPN11	NFATC3	0.159256
PTPN11	EGR3	0.0884651
PTPN11	DOK2	-0.0751211
PTPN11	FOS	0.0348762
PTPN11	EGR1	-0.0130257
PTPN6	NFKB2	0.833138
PTPN6	EGR3	-0.693588
PTPN6	EGR2	0.678563
PTPN6	NFAT5	0.676804
PTPN6	NR4A1	-0.660837
PTPN6	LAT	-0.506469
PTPN6	PTPN11	0.473558
PTPN6	NFATC3	0.438406
PTPN6	EGR4	-0.432911
PTPN6	LCK	0.417494
PTPN6	JUNB	-0.372295
PTPN6	DOK2	-0.35469
PTPN6	EGR1	-0.236869
PTPN6	NFATC1	-0.216121
PTPN6	JUN	-0.208578
PTPN6	FOS	0.141073
PTPN6	NFKB1	-0.00910597
PTPN6	BACH2	0.00484635
REL	PTPN11	0.766706
REL	PTPN6	0.700646
REL	EGR2	0.675768
REL	NFAT5	0.612716
REL	NFKB2	0.605585
REL	NFKB1	-0.595159
REL	FOS	0.585473
REL	DOK2	-0.557775
REL	EGR1	-0.518399
REL	LCK	0.487626
REL	EGR3	-0.469033
REL	NR4A1	-0.442601
REL	NFATC1	-0.393768
REL	BACH2	-0.281475
REL	EGR4	0.217899
REL	JUN	0.177605
REL	JUNB	-0.143113
REL	LAT	-0.0279629
REL	NFATC3	-0.0106124
RELA	NFKB2	0.998126
RELA	NR4A1	-0.973904
RELA	NFATC3	0.811834
RELA	PTPN6	0.802231
RELA	JUNB	-0.697023
RELA	REL	0.570077
RELA	JUN	-0.566898
RELA	PTPN11	0.536384
RELA	BACH2	0.51221
RELA	LAT	-0.477767
RELA	NFATC1	0.285426
RELA	EGR1	0.254872
RELA	EGR3	-0.218994
RELA	DOK2	0.176876
RELA	EGR2	0.148787
RELA	NFKB1	-0.134019
RELA	NFAT5	0.122587
RELA	FOS	-0.120894
RELA	EGR4	-0.0809937
RELA	LCK	0.0661935
RELB	EGR3	0.989676
RELB	NFAT5	-0.896094
RELB	LCK	-0.810925
RELB	EGR2	-0.794724
RELB	DOK2	0.783611
RELB	NFATC1	0.779102
RELB	EGR4	0.764793
RELB	EGR1	0.713612
RELB	PTPN6	-0.661171
RELB	BACH2	0.616411
RELB	FOS	-0.491819
RELB	NFKB1	-0.419165
RELB	JUNB	-0.39483
RELB	REL	-0.376602
RELB	NFKB2	-0.202918
RELB	NFATC3	0.170447
RELB	RELA	-0.148731
RELB	PTPN11	0.140935
RELB	NR4A1	-0.0693606
RELB	LAT	0.0376096
RELB	JUN	-0.0355275
RUNX2	NFATC1	-0.942586
RUNX2	DOK2	-0.938102
RUNX2	RELB	-0.924903
RUNX2	EGR3	-0.912763
RUNX2	NFAT5	0.906485
RUNX2	EGR1	-0.904338
RUNX2	BACH2	-0.867839
RUNX2	LCK	0.842498
RUNX2	EGR2	0.819233
RUNX2	FOS	0.675919
RUNX2	JUNB	0.644342
RUNX2	EGR4	-0.573396
RUNX2	NFATC3	-0.530036
RUNX2	PTPN6	0.410556
RUNX2	NR4A1	0.384666
RUNX2	REL	0.35905
RUNX2	JUN	0.330081
RUNX2	NFKB1	0.267603
RUNX2	LAT	0.202999
RUNX2	RELA	-0.166209
RUNX2	PTPN11	-0.163072
RUNX2	NFKB2	-0.107037
ZAP70	LCK	0.928197
ZAP70	FOS	0.883744
ZAP70	NFATC1	-0.843452
ZAP70	JUNB	0.826759
ZAP70	LAT	0.775014
ZAP70	EGR1	-0.77276
ZAP70	BACH2	-0.734497
ZAP70	DOK2	-0.69943
ZAP70	RUNX2	0.697887
ZAP70	EGR3	-0.650615
ZAP70	RELB	-0.588141
ZAP70	NFATC3	-0.450601
ZAP70	NFAT5	0.43124
ZAP70	PTPN11	-0.395585
ZAP70	NR4A1	0.340524
ZAP70	NFKB1	0.294676
ZAP70	EGR2	0.28772
ZAP70	REL	0.256356
ZAP70	EGR4	-0.249205
ZAP70	RELA	-0.178884
ZAP70	NFKB2	-0.136236
ZAP70	JUN	-0.080922
ZAP70	PTPN6	0.0673037
