# Supplementary material for: Model-based understanding of single-cell CRISPR screening
Source: Nat Commun. 2019 May 20;10:2233. doi: 10.1038/s41467-019-10216-x (PMC6527552; doi:10.1038/s41467-019-10216-x)
Supplement: Supplementary file 15 — Supplementary Data 12 [file 41467_2019_10216_MOESM15_ESM.xlsx]

## Sheet: Supplementary Data 12
Supplementary Data 12 Perturbation effect prioritizing result for unstimulated Jurkat cells (GSM2439086 ~ GSM2439090)
Overall perturbation effect prioritizing
Perturbation	Ranking	Score	off_target
NFKB2	1	21.3566	none
NFATC1	2	19.8662	none
NFKB1	3	18.2723	none
JUNB	4	16.3624	none
RUNX2	5	14.4462	none
Topic-specific perturbation effect prioritizing
Topic	Perturbation	Ranking
Topic1	NFKB2	1
Topic1	NFATC1	2
Topic1	NFKB1	3
Topic1	RUNX2	4
Topic2	NFATC1	1
Topic2	JUNB	2
Topic3	NFKB2	1
Topic3	RUNX2	2
Topic3	JUNB	3
Topic3	NFATC1	4
Topic3	NFKB1	5
Topic4	JUNB	1
Topic4	NFKB1	2
Topic4	NFKB2	3
Topic4	RUNX2	4
Topic4	NFATC1	5
The relationships between different perturbations
Perturbation_1	Perturbation_2	Correlation
NFATC1	JUNB	0.0659658
NFKB1	JUNB	0.773987
NFKB1	NFATC1	0.588813
NFKB2	NFATC1	0.841539
NFKB2	NFKB1	0.796817
NFKB2	JUNB	0.555005
RUNX2	NFATC1	0.975792
RUNX2	NFKB2	0.820335
RUNX2	NFKB1	0.445769
RUNX2	JUNB	-0.0190801
