# Supplementary material for: Model-based understanding of single-cell CRISPR screening
Source: Nat Commun. 2019 May 20;10:2233. doi: 10.1038/s41467-019-10216-x (PMC6527552; doi:10.1038/s41467-019-10216-x)
Supplement: Supplementary file 16 — Supplementary Data 13 [file 41467_2019_10216_MOESM16_ESM.xlsx]

## Sheet: Supplementary Data 13
Supplementary Data 13 Perturbation effect prioritizing result for doxorubicin treated MCF10A (GSM2911346)
Overall perturbation effect prioritizing
Perturbation	Ranking	Score	off_target
TP53	1	51.0339	none
ARID1B	2	12.5297	none
RB1	3	9.57871	none
NF1	4	9.39016	none
RUNX1	5	8.93712	none
BID	6	7.87367	none
PTPN22	7	6.33989	none
STK11	8	6.07255	none
SETD2	9	5.86893	none
KMT2D	10	5.49289	none
KMT2C	11	5.43633	none
ARID1A	12	5.25696	none
PTEN	13	5.08824	none
BAP1	14	4.81587	none
GATA3	15	4.74172	none
NCOR1	16	4.47407	none
BRCA1	17	4.43371	none
MLH1	18	4.31909	none
RAD51	19	4.07151	none
BRCA2	20	3.68816	none
ATM	21	3.28681	none
CDKN1B	22	3.27882	none
CTCF	23	3.04309	none
APC	24	3.01628	none
CASP8	25	2.27274	none
CHEK1	26	2.20229	none
Topic-specific perturbation effect prioritizing
Topic	Perturbation	Ranking
Topic1	TP53	1
Topic1	NF1	2
Topic1	ARID1B	3
Topic1	BID	4
Topic1	CHEK1	5
Topic1	KMT2D	6
Topic1	NCOR1	7
Topic1	RB1	8
Topic1	PTPN22	9
Topic1	RUNX1	10
Topic1	RAD51	11
Topic1	APC	12
Topic1	PTEN	13
Topic1	MLH1	14
Topic1	BAP1	15
Topic1	STK11	16
Topic1	KMT2C	17
Topic1	ATM	18
Topic1	CASP8	19
Topic1	SETD2	20
Topic1	ARID1A	21
Topic1	GATA3	22
Topic1	BRCA1	23
Topic1	CTCF	24
Topic1	CDKN1B	25
Topic1	BRCA2	26
Topic2	TP53	1
Topic2	ARID1B	2
Topic2	BID	3
Topic2	NCOR1	4
Topic2	CHEK1	5
Topic2	RB1	6
Topic2	PTPN22	7
Topic2	STK11	8
Topic2	NF1	9
Topic2	RUNX1	10
Topic2	APC	11
Topic2	SETD2	12
Topic2	KMT2D	13
Topic2	RAD51	14
Topic2	MLH1	15
Topic2	BAP1	16
Topic2	BRCA1	17
Topic2	KMT2C	18
Topic2	PTEN	19
Topic2	CASP8	20
Topic2	ATM	21
Topic2	ARID1A	22
Topic2	BRCA2	23
Topic2	CTCF	24
Topic3	TP53	1
Topic3	CTCF	2
Topic3	ARID1A	3
Topic3	GATA3	4
Topic3	RUNX1	5
Topic3	RB1	6
Topic3	BAP1	7
Topic3	SETD2	8
Topic3	CDKN1B	9
Topic3	PTPN22	10
Topic3	BRCA1	11
Topic3	PTEN	12
Topic3	MLH1	13
Topic3	KMT2C	14
Topic3	RAD51	15
Topic3	ATM	16
Topic3	STK11	17
Topic3	BRCA2	18
Topic3	ARID1B	19
Topic3	KMT2D	20
Topic3	BID	21
Topic3	NF1	22
The relationships between different perturbations
Perturbation_1	Perturbation_2	Correlation
ARID1A	APC	0.814473
ARID1B	APC	-0.121502
ARID1B	ARID1A	-0.0111494
ATM	ARID1B	-0.833379
ATM	ARID1A	-0.497366
ATM	APC	-0.185096
BAP1	ATM	-0.896531
BAP1	ARID1B	0.707936
BAP1	ARID1A	0.675202
BAP1	APC	0.57155
BID	ARID1B	-0.751569
BID	APC	0.742011
BID	ARID1A	0.503269
BID	ATM	0.471858
BID	BAP1	-0.115767
BRCA1	BAP1	0.688513
BRCA1	APC	0.685124
BRCA1	ARID1B	0.446817
BRCA1	ATM	-0.35372
BRCA1	ARID1A	0.321182
BRCA1	BID	0.188925
BRCA2	BRCA1	0.979134
BRCA2	APC	0.813847
BRCA2	BAP1	0.738389
BRCA2	ARID1A	0.499892
BRCA2	ATM	-0.37977
BRCA2	ARID1B	0.35762
BRCA2	BID	0.323515
CASP8	BID	-0.952224
CASP8	APC	-0.749419
CASP8	ARID1B	0.706553
CASP8	ARID1A	-0.688599
CASP8	ATM	-0.286556
CASP8	BRCA2	-0.242304
CASP8	BRCA1	-0.0673352
CASP8	BAP1	0.000489593
CDKN1B	BRCA2	0.957762
CDKN1B	BRCA1	0.909711
CDKN1B	APC	0.902806
CDKN1B	BID	0.57501
CDKN1B	BAP1	0.565996
CDKN1B	ARID1A	0.52913
CDKN1B	CASP8	-0.471673
CDKN1B	ATM	-0.143801
CDKN1B	ARID1B	0.0741198
CHEK1	BRCA2	0.948713
CHEK1	BRCA1	0.943668
CHEK1	BAP1	0.889037
CHEK1	CDKN1B	0.821007
CHEK1	APC	0.674376
CHEK1	ATM	-0.637132
CHEK1	ARID1B	0.621086
CHEK1	ARID1A	0.492228
CHEK1	BID	0.0437733
CHEK1	CASP8	-0.0177565
CTCF	BAP1	0.957937
CTCF	ARID1A	0.854898
CTCF	ATM	-0.839523
CTCF	CHEK1	0.787492
CTCF	APC	0.680927
CTCF	BRCA2	0.672355
CTCF	BRCA1	0.567835
CTCF	CDKN1B	0.556306
CTCF	ARID1B	0.503867
CTCF	CASP8	-0.244217
CTCF	BID	0.079678
GATA3	ARID1A	0.956835
GATA3	APC	0.910437
GATA3	CTCF	0.906693
GATA3	BAP1	0.7891
GATA3	CDKN1B	0.734336
GATA3	BRCA2	0.729683
GATA3	CHEK1	0.711231
GATA3	CASP8	-0.61387
GATA3	BRCA1	0.582535
GATA3	ATM	-0.532799
GATA3	BID	0.492607
GATA3	ARID1B	0.124809
MLH1	ARID1B	0.958784
MLH1	ATM	-0.902402
MLH1	BID	-0.796124
MLH1	BAP1	0.688962
MLH1	CASP8	0.671207
MLH1	CTCF	0.536969
MLH1	CHEK1	0.474802
MLH1	BRCA1	0.230866
MLH1	APC	-0.200693
MLH1	BRCA2	0.173305
MLH1	GATA3	0.132462
MLH1	CDKN1B	-0.112113
MLH1	ARID1A	0.0753199
KTM2D	BID	0.934862
KTM2D	APC	0.895092
KTM2D	CASP8	-0.852928
KTM2D	CDKN1B	0.827746
KTM2D	GATA3	0.645945
KTM2D	BRCA2	0.635891
KTM2D	MLH1	-0.600928
KTM2D	ARID1A	0.56219
KTM2D	BRCA1	0.525038
KTM2D	ARID1B	-0.486563
KTM2D	CHEK1	0.382515
KTM2D	CTCF	0.284102
KTM2D	ATM	0.272004
KTM2D	BAP1	0.156626
KTM2C	BRCA1	0.994125
KTM2C	BRCA2	0.9604
KTM2C	CHEK1	0.957235
KTM2C	CDKN1B	0.861256
KTM2C	BAP1	0.721308
KTM2C	APC	0.619724
KTM2C	CTCF	0.579591
KTM2C	GATA3	0.547808
KTM2C	ARID1B	0.539524
KTM2C	KTM2D	0.43087
KTM2C	ATM	-0.421592
KTM2C	MLH1	0.328028
KTM2C	ARID1A	0.283189
KTM2C	BID	0.082507
KTM2C	CASP8	0.0315042
NCOR1	CHEK1	0.989015
NCOR1	KTM2C	0.943916
NCOR1	BRCA1	0.914818
NCOR1	BRCA2	0.898273
NCOR1	BAP1	0.897299
NCOR1	CTCF	0.765334
NCOR1	CDKN1B	0.734532
NCOR1	ARID1B	0.728251
NCOR1	ATM	-0.69734
NCOR1	GATA3	0.62944
NCOR1	MLH1	0.586487
NCOR1	APC	0.559722
NCOR1	ARID1A	0.407688
NCOR1	KTM2D	0.243922
NCOR1	CASP8	0.126197
NCOR1	BID	-0.10396
NF1	BID	0.997477
NF1	KTM2D	0.938762
NF1	CASP8	-0.92825
NF1	MLH1	-0.817993
NF1	ARID1B	-0.756447
NF1	APC	0.725584
NF1	CDKN1B	0.585586
NF1	ATM	0.513286
NF1	GATA3	0.452706
NF1	ARID1A	0.449848
NF1	BRCA2	0.331381
NF1	BRCA1	0.208037
NF1	BAP1	-0.147416
NF1	NCOR1	-0.104421
NF1	KTM2C	0.101176
NF1	CHEK1	0.0421428
NF1	CTCF	0.0346586
PTEN	KTM2D	0.979539
PTEN	CDKN1B	0.89596
PTEN	APC	0.87563
PTEN	NF1	0.874083
PTEN	BID	0.859061
PTEN	CASP8	-0.730698
PTEN	BRCA2	0.730683
PTEN	BRCA1	0.654129
PTEN	GATA3	0.597453
PTEN	KTM2C	0.568415
PTEN	MLH1	-0.538498
PTEN	CHEK1	0.482864
PTEN	ARID1A	0.459657
PTEN	ARID1B	-0.374386
PTEN	NCOR1	0.356738
PTEN	CTCF	0.263465
PTEN	ATM	0.259525
PTEN	BAP1	0.190955
PTPN22	BAP1	0.966631
PTPN22	ATM	-0.937957
PTPN22	NCOR1	0.901985
PTPN22	ARID1B	0.865236
PTPN22	CTCF	0.862447
PTPN22	CHEK1	0.857329
PTPN22	MLH1	0.836218
PTPN22	KTM2C	0.709175
PTPN22	BRCA2	0.6552
PTPN22	BRCA1	0.652337
PTPN22	GATA3	0.605434
PTPN22	ARID1A	0.474722
PTPN22	CDKN1B	0.430105
PTPN22	NF1	-0.378257
PTPN22	APC	0.362382
PTPN22	BID	-0.354145
PTPN22	CASP8	0.256582
PTPN22	KTM2D	-0.0642147
PTPN22	PTEN	0.00116943
RAD51	APC	0.963854
RAD51	GATA3	0.936707
RAD51	ARID1A	0.917112
RAD51	KTM2D	0.844453
RAD51	CASP8	-0.842758
RAD51	PTEN	0.772997
RAD51	BID	0.765149
RAD51	CDKN1B	0.755748
RAD51	NF1	0.733101
RAD51	CTCF	0.702411
RAD51	BRCA2	0.650069
RAD51	BAP1	0.531178
RAD51	CHEK1	0.526313
RAD51	BRCA1	0.483917
RAD51	KTM2C	0.415475
RAD51	NCOR1	0.406441
RAD51	PTPN22	0.298033
RAD51	MLH1	-0.222826
RAD51	ARID1B	-0.218462
RAD51	ATM	-0.206378
RB1	PTPN22	0.98511
RB1	ATM	-0.982248
RB1	BAP1	0.938047
RB1	MLH1	0.896654
RB1	ARID1B	0.881072
RB1	CTCF	0.846244
RB1	NCOR1	0.814667
RB1	CHEK1	0.757016
RB1	KTM2C	0.578404
RB1	GATA3	0.550628
RB1	BRCA2	0.519465
RB1	BRCA1	0.512359
RB1	NF1	-0.478785
RB1	ARID1A	0.461261
RB1	BID	-0.44734
RB1	CASP8	0.309923
RB1	CDKN1B	0.27951
RB1	APC	0.252136
RB1	RAD51	0.224186
RB1	KTM2D	-0.194658
RB1	PTEN	-0.149187
RUNX1	RB1	0.990476
RUNX1	PTPN22	0.984219
RUNX1	ATM	-0.973828
RUNX1	BAP1	0.972504
RUNX1	CTCF	0.911461
RUNX1	NCOR1	0.830142
RUNX1	MLH1	0.829881
RUNX1	ARID1B	0.811145
RUNX1	CHEK1	0.79155
RUNX1	GATA3	0.659876
RUNX1	KTM2C	0.601318
RUNX1	BRCA2	0.57935
RUNX1	ARID1A	0.575725
RUNX1	BRCA1	0.547443
RUNX1	APC	0.373065
RUNX1	CDKN1B	0.364238
RUNX1	NF1	-0.358758
RUNX1	RAD51	0.355393
RUNX1	BID	-0.323206
RUNX1	CASP8	0.176335
RUNX1	KTM2D	-0.0736961
RUNX1	PTEN	-0.042865
SETD2	BAP1	0.996088
SETD2	CTCF	0.95888
SETD2	RUNX1	0.948267
SETD2	PTPN22	0.948032
SETD2	CHEK1	0.916604
SETD2	NCOR1	0.914046
SETD2	RB1	0.905809
SETD2	ATM	-0.853898
SETD2	GATA3	0.822237
SETD2	BRCA2	0.79111
SETD2	KTM2C	0.761962
SETD2	BRCA1	0.737132
SETD2	ARID1A	0.69616
SETD2	ARID1B	0.663928
SETD2	CDKN1B	0.636054
SETD2	APC	0.635636
SETD2	MLH1	0.628501
SETD2	RAD51	0.584653
SETD2	PTEN	0.276485
SETD2	KTM2D	0.239223
SETD2	NF1	-0.0693992
SETD2	CASP8	-0.0588301
SETD2	BID	-0.0403088
STK11	KTM2C	0.988087
STK11	BRCA1	0.968176
STK11	NCOR1	0.9407
STK11	CHEK1	0.932486
STK11	BRCA2	0.90618
STK11	CDKN1B	0.77695
STK11	SETD2	0.726659
STK11	PTPN22	0.722379
STK11	BAP1	0.694674
STK11	ARID1B	0.628047
STK11	RUNX1	0.601581
STK11	RB1	0.59988
STK11	CTCF	0.516329
STK11	APC	0.491784
STK11	PTEN	0.454678
STK11	ATM	-0.43995
STK11	GATA3	0.433413
STK11	MLH1	0.410633
STK11	KTM2D	0.298887
STK11	RAD51	0.273503
STK11	CASP8	0.18349
STK11	ARID1A	0.159513
STK11	BID	-0.0580901
STK11	NF1	-0.0347135
TP53	MLH1	0.999584
TP53	ARID1B	0.954562
TP53	ATM	-0.892926
TP53	RB1	0.884145
TP53	NF1	-0.833423
TP53	PTPN22	0.820095
TP53	RUNX1	0.814646
TP53	BID	-0.811742
TP53	CASP8	0.685979
TP53	BAP1	0.668448
TP53	KTM2D	-0.623648
TP53	SETD2	0.606282
TP53	NCOR1	0.564077
TP53	PTEN	-0.562297
TP53	CTCF	0.515778
TP53	CHEK1	0.449957
TP53	STK11	0.389452
TP53	KTM2C	0.304106
TP53	RAD51	-0.247357
TP53	APC	-0.228121
TP53	BRCA1	0.205737
TP53	BRCA2	0.145853
TP53	CDKN1B	-0.140065
TP53	GATA3	0.10724
TP53	ARID1A	0.0549369
