# Supplementary material for: Model-based understanding of single-cell CRISPR screening
Source: Nat Commun. 2019 May 20;10:2233. doi: 10.1038/s41467-019-10216-x (PMC6527552; doi:10.1038/s41467-019-10216-x)
Supplement: Supplementary file 17 — Supplementary Data 14 [file 41467_2019_10216_MOESM17_ESM.xlsx]

## Sheet: Supplementary Data 14
Supplementary Data 14 Perturbation effect prioritizing result for untreated MCF10A cells (GSM2911347)
Overall perturbation effect prioritizing
Perturbation	Ranking	Score	off_target
TP53	1	30.7873	none
RB1	2	23.9183	none
CHEK1	3	18.2571	none
KMT2C	4	16.2303	none
RUNX1	5	15.5123	none
ARID1B	6	13.5109	none
KMT2D	7	11.5012	none
NF1	8	9.67295	none
PTEN	9	9.17864	none
PTPN22	10	8.7534	none
BAP1	11	8.26949	none
SETD2	12	8.15436	none
CDH1	13	8.10002	none
ATM	14	8.08186	none
PTPRD	15	7.96118	none
CDKN1B	16	7.8272	none
CTCF	17	7.55325	none
STK11	18	7.29074	none
RAD51	19	7.12879	none
ARID1A	20	6.14161	none
BID	21	5.77176	none
CASP8	22	5.4309	none
GATA3	23	4.62134	none
BRCA2	24	4.226	none
NCOR1	25	4.19667	none
BRCA1	26	3.52268	none
MLH1	27	2.99651	none
Topic-specific perturbation effect prioritizing
Topic	Perturbation	Ranking
Topic1	TP53	1
Topic1	RB1	2
Topic1	PTPN22	3
Topic1	KMT2C	4
Topic1	CTCF	5
Topic1	ARID1B	6
Topic1	BAP1	7
Topic1	BID	8
Topic1	NCOR1	9
Topic1	CDH1	10
Topic1	MLH1	11
Topic1	PTEN	12
Topic1	CASP8	13
Topic1	NF1	14
Topic1	SETD2	15
Topic1	ATM	16
Topic1	STK11	17
Topic1	BRCA1	18
Topic1	PTPRD	19
Topic1	RUNX1	20
Topic1	CDKN1B	21
Topic1	RAD51	22
Topic1	CHEK1	23
Topic1	GATA3	24
Topic1	KMT2D	25
Topic1	BRCA2	26
Topic2	BRCA1	1
Topic2	BRCA2	2
Topic2	ATM	3
Topic2	RUNX1	4
Topic2	CDH1	5
Topic2	STK11	6
Topic2	ARID1A	7
Topic2	BAP1	8
Topic2	SETD2	9
Topic2	PTPN22	10
Topic2	CDKN1B	11
Topic2	GATA3	12
Topic2	PTEN	13
Topic3	TP53	1
Topic3	RB1	2
Topic3	CHEK1	3
Topic3	NF1	4
Topic3	ARID1B	5
Topic3	KMT2D	6
Topic3	CTCF	7
Topic3	RUNX1	8
Topic3	RAD51	9
Topic3	NCOR1	10
Topic3	CDH1	11
Topic3	PTPN22	12
Topic3	SETD2	13
Topic3	GATA3	14
Topic3	CDKN1B	15
Topic3	ATM	16
Topic3	PTPRD	17
Topic3	KMT2C	18
Topic3	BRCA1	19
Topic3	BAP1	20
Topic3	BID	21
Topic3	BRCA2	22
Topic3	STK11	23
Topic3	MLH1	24
Topic3	PTEN	25
Topic3	CASP8	26
Topic3	ARID1A	27
Topic4	CHEK1	1
Topic4	KMT2D	2
Topic4	KMT2C	3
Topic4	TP53	4
Topic4	RB1	5
Topic4	RUNX1	6
Topic4	NF1	7
Topic4	PTPRD	8
Topic4	GATA3	9
Topic4	CDKN1B	10
Topic4	BAP1	11
Topic4	RAD51	12
Topic4	ARID1B	13
Topic4	CTCF	14
Topic4	ARID1A	15
Topic4	CASP8	16
Topic4	STK11	17
Topic4	PTEN	18
Topic4	ATM	19
Topic4	BID	20
Topic4	CDH1	21
Topic4	NCOR1	22
Topic4	SETD2	23
Topic4	BRCA2	24
Topic4	PTPN22	25
Topic4	BRCA1	26
Topic4	MLH1	27
Topic6	PTEN	1
Topic6	KMT2C	2
Topic6	RUNX1	3
Topic6	STK11	4
Topic6	SETD2	5
Topic6	ARID1A	6
Topic6	CHEK1	7
Topic6	KMT2D	8
Topic6	PTPRD	9
Topic6	BAP1	10
Topic6	CDKN1B	11
Topic6	BRCA2	12
Topic6	MLH1	13
Topic6	NCOR1	14
Topic6	NF1	15
Topic6	RAD51	16
Topic6	ARID1B	17
Topic6	PTPN22	18
Topic6	CDH1	19
Topic6	CASP8	20
Topic6	RB1	21
Topic6	TP53	22
Topic6	BID	23
Topic6	ATM	24
Topic6	GATA3	25
The relationships between different perturbations
Perturbation_1	Perturbation_2	Correlation
ARID1B	ARID1A	0.569454
ATM	ARID1B	0.619269
ATM	ARID1A	0.571192
BAP1	ARID1B	0.198251
BAP1	ARID1A	0.121172
BAP1	ATM	-0.0891376
BID	ARID1A	0.732977
BID	ATM	0.607743
BID	ARID1B	0.589644
BID	BAP1	0.396256
BRCA1	ARID1B	-0.587998
BRCA1	BAP1	-0.5088
BRCA1	BID	-0.400491
BRCA1	ARID1A	-0.302658
BRCA1	ATM	0.200105
BRCA2	BRCA1	0.756199
BRCA2	ATM	0.345113
BRCA2	BID	-0.28148
BRCA2	ARID1B	-0.250593
BRCA2	ARID1A	-0.24924
BRCA2	BAP1	0.0298498
CASP8	BID	0.94604
CASP8	ARID1A	0.805946
CASP8	ATM	0.640999
CASP8	ARID1B	0.482174
CASP8	BAP1	0.459478
CASP8	BRCA1	-0.241099
CASP8	BRCA2	-0.061513
CDH1	BRCA1	0.829701
CDH1	ARID1B	-0.804751
CDH1	BRCA2	0.58275
CDH1	BID	-0.424099
CDH1	BAP1	-0.271254
CDH1	CASP8	-0.181781
CDH1	ARID1A	-0.168126
CDH1	ATM	-0.144283
CDKN1B	CASP8	0.889714
CDKN1B	BID	0.745589
CDKN1B	ARID1A	0.64721
CDKN1B	BAP1	0.636201
CDKN1B	ATM	0.322206
CDKN1B	BRCA1	-0.148163
CDKN1B	ARID1B	0.119692
CDKN1B	CDH1	0.115567
CDKN1B	BRCA2	0.0512892
CHEK1	CDH1	-0.691889
CHEK1	ARID1B	0.675826
CHEK1	CDKN1B	-0.554828
CHEK1	BRCA2	-0.490037
CHEK1	BAP1	-0.437024
CHEK1	BRCA1	-0.429586
CHEK1	ATM	0.210091
CHEK1	ARID1A	0.183741
CHEK1	CASP8	-0.177395
CHEK1	BID	0.0267072
CTCF	ARID1B	0.921865
CTCF	BID	0.824926
CTCF	ATM	0.761386
CTCF	ARID1A	0.736578
CTCF	CASP8	0.728818
CTCF	CDH1	-0.669384
CTCF	CHEK1	0.517623
CTCF	BRCA1	-0.467613
CTCF	CDKN1B	0.35919
CTCF	BRCA2	-0.268973
CTCF	BAP1	0.154506
GATA3	CHEK1	-0.951789
GATA3	ARID1B	-0.84183
GATA3	CDH1	0.711457
GATA3	CTCF	-0.708091
GATA3	BRCA1	0.478021
GATA3	ARID1A	-0.425131
GATA3	ATM	-0.408658
GATA3	BRCA2	0.408188
GATA3	CDKN1B	0.316141
GATA3	BAP1	0.276484
GATA3	BID	-0.224422
GATA3	CASP8	-0.0751753
KMT2C	BAP1	0.93247
KMT2C	CDKN1B	0.79613
KMT2C	CASP8	0.639113
KMT2C	CHEK1	-0.582631
KMT2C	BID	0.515226
KMT2C	GATA3	0.370318
KMT2C	BRCA2	0.266855
KMT2C	BRCA1	-0.245131
KMT2C	ARID1A	0.239622
KMT2C	CTCF	0.221955
KMT2C	ATM	0.17685
KMT2C	ARID1B	0.168832
KMT2C	CDH1	-0.0724015
KMT2D	GATA3	-0.900893
KMT2D	CHEK1	0.85524
KMT2D	CTCF	0.768604
KMT2D	ARID1B	0.741608
KMT2D	CDH1	-0.617099
KMT2D	ARID1A	0.607148
KMT2D	BRCA2	-0.591293
KMT2D	BID	0.452354
KMT2D	ATM	0.44654
KMT2D	BRCA1	-0.445903
KMT2D	KMT2C	-0.40477
KMT2D	BAP1	-0.36655
KMT2D	CASP8	0.285107
KMT2D	CDKN1B	-0.111981
MLH1	BID	0.933241
MLH1	CASP8	0.922513
MLH1	ARID1A	0.804587
MLH1	CTCF	0.791331
MLH1	ATM	0.748099
MLH1	CDKN1B	0.693117
MLH1	KMT2D	0.510366
MLH1	ARID1B	0.497546
MLH1	KMT2C	0.315683
MLH1	GATA3	-0.231847
MLH1	CDH1	-0.193403
MLH1	BRCA2	-0.151069
MLH1	BRCA1	-0.120222
MLH1	BAP1	0.10669
MLH1	CHEK1	0.0360925
NCOR1	CTCF	0.948802
NCOR1	BID	0.909507
NCOR1	MLH1	0.90306
NCOR1	CASP8	0.788914
NCOR1	ARID1B	0.765771
NCOR1	ATM	0.749977
NCOR1	KMT2D	0.725196
NCOR1	ARID1A	0.703481
NCOR1	CDH1	-0.569578
NCOR1	GATA3	-0.545804
NCOR1	CDKN1B	0.431154
NCOR1	CHEK1	0.389168
NCOR1	BRCA1	-0.362621
NCOR1	BRCA2	-0.316677
NCOR1	KMT2C	0.194834
NCOR1	BAP1	0.0848043
NF1	CHEK1	-0.859054
NF1	CDH1	0.760719
NF1	GATA3	0.753679
NF1	CDKN1B	0.710734
NF1	ARID1B	-0.558147
NF1	KMT2D	-0.511305
NF1	BRCA1	0.449337
NF1	KMT2C	0.423833
NF1	CASP8	0.418054
NF1	BRCA2	0.332347
NF1	MLH1	0.300369
NF1	CTCF	-0.286386
NF1	ARID1A	0.246557
NF1	BAP1	0.205324
NF1	BID	0.188225
NF1	NCOR1	-0.131153
NF1	ATM	0.00930431
PTEN	BID	0.874723
PTEN	MLH1	0.775819
PTEN	NCOR1	0.75084
PTEN	CASP8	0.737052
PTEN	CDKN1B	0.604783
PTEN	CTCF	0.556991
PTEN	BRCA2	-0.505083
PTEN	ARID1A	0.448717
PTEN	BRCA1	-0.404071
PTEN	CDH1	-0.382225
PTEN	KMT2C	0.352218
PTEN	KMT2D	0.331466
PTEN	BAP1	0.302721
PTEN	ARID1B	0.281614
PTEN	ATM	0.265918
PTEN	NF1	0.207191
PTEN	CHEK1	-0.061359
PTEN	GATA3	-0.00807496
PTPN22	CDH1	-0.860244
PTPN22	ARID1B	0.7812
PTPN22	BRCA1	-0.767511
PTPN22	NF1	-0.633771
PTPN22	BAP1	0.582213
PTPN22	CTCF	0.55591
PTPN22	GATA3	-0.546782
PTPN22	CHEK1	0.44462
PTPN22	KMT2C	0.402659
PTPN22	NCOR1	0.354107
PTPN22	BID	0.307112
PTPN22	KMT2D	0.298102
PTPN22	BRCA2	-0.227932
PTPN22	CASP8	0.1927
PTPN22	ATM	0.141117
PTPN22	ARID1A	0.127484
PTPN22	PTEN	0.114577
PTPN22	MLH1	0.0324995
PTPN22	CDKN1B	0.0235842
PTPRD	CDKN1B	0.984037
PTPRD	CASP8	0.926139
PTPRD	KMT2C	0.81338
PTPRD	BID	0.791242
PTPRD	MLH1	0.749408
PTPRD	NF1	0.661236
PTPRD	ARID1A	0.636456
PTPRD	BAP1	0.618752
PTPRD	PTEN	0.615424
PTPRD	CHEK1	-0.522453
PTPRD	NCOR1	0.511502
PTPRD	ATM	0.460168
PTPRD	CTCF	0.439984
PTPRD	GATA3	0.27264
PTPRD	ARID1B	0.196495
PTPRD	BRCA2	0.143721
PTPRD	BRCA1	-0.0910837
PTPRD	KMT2D	-0.0881919
PTPRD	CDH1	0.0780549
PTPRD	PTPN22	0.0648449
RAD51	GATA3	0.861607
RAD51	CHEK1	-0.861221
RAD51	KMT2D	-0.827769
RAD51	ARID1B	-0.739355
RAD51	NF1	0.712158
RAD51	CTCF	-0.705628
RAD51	NCOR1	-0.656161
RAD51	CDH1	0.627916
RAD51	ATM	-0.605294
RAD51	BAP1	0.441691
RAD51	KMT2C	0.428644
RAD51	CDKN1B	0.373861
RAD51	PTPN22	-0.364
RAD51	MLH1	-0.352494
RAD51	BID	-0.287712
RAD51	PTPRD	0.265495
RAD51	ARID1A	-0.239287
RAD51	BRCA2	0.22557
RAD51	BRCA1	0.177934
RAD51	PTEN	-0.151292
RAD51	CASP8	-0.0902281
RB1	ARID1B	0.953514
RB1	CDH1	-0.887755
RB1	PTPN22	0.86619
RB1	GATA3	-0.837687
RB1	CTCF	0.795643
RB1	RAD51	-0.770214
RB1	NF1	-0.754337
RB1	CHEK1	0.738627
RB1	KMT2D	0.656369
RB1	NCOR1	0.623678
RB1	BRCA1	-0.600712
RB1	ATM	0.480276
RB1	BID	0.406431
RB1	ARID1A	0.298234
RB1	MLH1	0.269
RB1	CASP8	0.249374
RB1	BRCA2	-0.238273
RB1	BAP1	0.179735
RB1	PTEN	0.161165
RB1	CDKN1B	-0.111923
RB1	KMT2C	0.0883528
RB1	PTPRD	-0.0252916
RUNX1	RAD51	-0.947079
RUNX1	NCOR1	0.776733
RUNX1	KMT2D	0.77569
RUNX1	ATM	0.746433
RUNX1	CTCF	0.744215
RUNX1	GATA3	-0.702294
RUNX1	CHEK1	0.676054
RUNX1	ARID1B	0.656464
RUNX1	RB1	0.632307
RUNX1	MLH1	0.570481
RUNX1	CDH1	-0.484276
RUNX1	NF1	-0.470929
RUNX1	BID	0.459964
RUNX1	BAP1	-0.443453
RUNX1	PTEN	0.341441
RUNX1	KMT2C	-0.334238
RUNX1	ARID1A	0.328229
RUNX1	CASP8	0.28625
RUNX1	PTPN22	0.185531
RUNX1	CDKN1B	-0.1714
RUNX1	BRCA2	-0.144328
RUNX1	PTPRD	-0.0483407
RUNX1	BRCA1	-0.0239819
SETD2	PTEN	0.726856
SETD2	MLH1	0.660934
SETD2	NF1	0.6356
SETD2	CDKN1B	0.61875
SETD2	CASP8	0.583034
SETD2	BID	0.575101
SETD2	PTPRD	0.554844
SETD2	ARID1A	0.543104
SETD2	PTPN22	-0.482938
SETD2	BRCA2	-0.411847
SETD2	NCOR1	0.402232
SETD2	RB1	-0.399969
SETD2	CHEK1	-0.2876
SETD2	GATA3	0.237852
SETD2	CDH1	0.217861
SETD2	KMT2D	0.194114
SETD2	RAD51	0.191297
SETD2	ARID1B	-0.178047
SETD2	CTCF	0.172684
SETD2	KMT2C	0.0806133
SETD2	ATM	0.0740519
SETD2	RUNX1	0.0397058
SETD2	BAP1	-0.0368649
SETD2	BRCA1	-0.0255833
STK11	MLH1	0.861942
STK11	PTEN	0.817113
STK11	BID	0.815083
STK11	CASP8	0.776355
STK11	NCOR1	0.735368
STK11	PTPRD	0.702755
STK11	ATM	0.629528
STK11	SETD2	0.625528
STK11	CDKN1B	0.619702
STK11	CTCF	0.522054
STK11	RUNX1	0.483197
STK11	ARID1A	0.406921
STK11	NF1	0.399914
STK11	KMT2C	0.363215
STK11	CHEK1	-0.242935
STK11	RAD51	-0.198525
STK11	ARID1B	0.186279
STK11	KMT2D	0.164092
STK11	PTPN22	-0.134672
STK11	GATA3	0.131538
STK11	BAP1	0.122172
STK11	BRCA1	0.121249
STK11	RB1	0.0414014
STK11	CDH1	-0.0400588
STK11	BRCA2	0.0309005
TP53	RB1	0.994142
TP53	ARID1B	0.946813
TP53	PTPN22	0.87206
TP53	CDH1	-0.865503
TP53	CTCF	0.799439
TP53	GATA3	-0.783272
TP53	RAD51	-0.747666
TP53	NF1	-0.713844
TP53	CHEK1	0.671944
TP53	NCOR1	0.633939
TP53	RUNX1	0.628641
TP53	KMT2D	0.59583
TP53	BRCA1	-0.559083
TP53	ATM	0.524843
TP53	BID	0.434415
TP53	SETD2	-0.413566
TP53	MLH1	0.292333
TP53	CASP8	0.288606
TP53	ARID1A	0.280331
TP53	BAP1	0.230747
TP53	PTEN	0.177171
TP53	KMT2C	0.162788
TP53	BRCA2	-0.16017
TP53	STK11	0.0980536
TP53	CDKN1B	-0.0653428
TP53	PTPRD	0.0333794
