# Supplementary material for: Model-based understanding of single-cell CRISPR screening
Source: Nat Commun. 2019 May 20;10:2233. doi: 10.1038/s41467-019-10216-x (PMC6527552; doi:10.1038/s41467-019-10216-x)
Supplement: Supplementary file 18 — Supplementary Data 15 [file 41467_2019_10216_MOESM18_ESM.xlsx]

## Sheet: Supplementary Data 15
Supplementary Data 15 The proportion of filtered cells by filtering low efficiency sgRNA for all data sets
Filter_rate	Datasets	Technology	perturbation
0.238095	BMDC_3hr	perturb-Seq	Ahr
0.783439	BMDC_3hr	perturb-Seq	Atf3
0.487705	BMDC_3hr	perturb-Seq	Cebpb
0.177273	BMDC_3hr	perturb-Seq	Ctcf
0.521912	BMDC_3hr	perturb-Seq	E2f1
0.501299	BMDC_3hr	perturb-Seq	E2f4
0.681319	BMDC_3hr	perturb-Seq	Egr1
0.55774	BMDC_3hr	perturb-Seq	Egr2
0.384615	BMDC_3hr	perturb-Seq	Ets2
0.44086	BMDC_3hr	perturb-Seq	Hif1a
0.858667	BMDC_3hr	perturb-Seq	Irf1
0.533333	BMDC_3hr	perturb-Seq	Irf2
0.766667	BMDC_3hr	perturb-Seq	Irf2,Stat1
0.188636	BMDC_3hr	perturb-Seq	Irf4
0.257143	BMDC_3hr	perturb-Seq	Irf4,Stat1
0.418803	BMDC_3hr	perturb-Seq	Junb
0.132503	BMDC_3hr	perturb-Seq	Maff
0.375	BMDC_3hr	perturb-Seq	Maff,Nfkb1
0.363636	BMDC_3hr	perturb-Seq	Maff,Stat1
0.322581	BMDC_3hr	perturb-Seq	Maff,Stat2
0.75	BMDC_3hr	perturb-Seq	Maff,Stat3
0.328221	BMDC_3hr	perturb-Seq	Nfkb1
0.5	BMDC_3hr	perturb-Seq	Nfkb1,Rel
0.480769	BMDC_3hr	perturb-Seq	Nfkb1,Rela
0.222222	BMDC_3hr	perturb-Seq	Nfkb1,Runx1
0.25	BMDC_3hr	perturb-Seq	Nfkb1,Spi1
0.365217	BMDC_3hr	perturb-Seq	Nfkb1,Stat1
0.535714	BMDC_3hr	perturb-Seq	Nfkb1,Stat2
0.157895	BMDC_3hr	perturb-Seq	Nfkb1,Stat3
0.717966	BMDC_3hr	perturb-Seq	Rel
0.887259	BMDC_3hr	perturb-Seq	Rela
0.1875	BMDC_3hr	perturb-Seq	Rela,Spi1
0.383333	BMDC_3hr	perturb-Seq	Rela,Stat1
0.673077	BMDC_3hr	perturb-Seq	Rela,Stat2
0.555556	BMDC_3hr	perturb-Seq	Rela,Stat3
0.4942	BMDC_3hr	perturb-Seq	Relb
0.815789	BMDC_3hr	perturb-Seq	Rel,Rela
0.205128	BMDC_3hr	perturb-Seq	Rel,Spi1
0.184211	BMDC_3hr	perturb-Seq	Rel,Stat1
0.469388	BMDC_3hr	perturb-Seq	Rel,Stat2
0.205128	BMDC_3hr	perturb-Seq	Rel,Stat3
0.248821	BMDC_3hr	perturb-Seq	Runx1
0.589744	BMDC_3hr	perturb-Seq	Runx1,Stat1
0.702465	BMDC_3hr	perturb-Seq	Spi1
0.45283	BMDC_3hr	perturb-Seq	Spi1,Stat1
0.465116	BMDC_3hr	perturb-Seq	Spi1,Stat2
0.571429	BMDC_3hr	perturb-Seq	Spi1,Stat3
0.226478	BMDC_3hr	perturb-Seq	Stat1
0.260417	BMDC_3hr	perturb-Seq	Stat1,Stat2
0.365079	BMDC_3hr	perturb-Seq	Stat1,Stat3
0.422018	BMDC_3hr	perturb-Seq	Stat2
0.527778	BMDC_3hr	perturb-Seq	Stat2,Stat3
0.527732	BMDC_3hr	perturb-Seq	Stat3
0.314685	BMDC_0hr	perturb-Seq	Ahr
0.386905	BMDC_0hr	perturb-Seq	Atf3
0.482759	BMDC_0hr	perturb-Seq	Cebpb
0.16129	BMDC_0hr	perturb-Seq	Cebpb,Nfkb1
0.215	BMDC_0hr	perturb-Seq	Ctcf
0.0263158	BMDC_0hr	perturb-Seq	Ctcf,Nfkb1
0.350254	BMDC_0hr	perturb-Seq	E2f1
0.1875	BMDC_0hr	perturb-Seq	E2f1,Nfkb1
0.400621	BMDC_0hr	perturb-Seq	E2f4
0.0338983	BMDC_0hr	perturb-Seq	E2f4,Nfkb1
0.451613	BMDC_0hr	perturb-Seq	E2f4,Stat1
0.0666667	BMDC_0hr	perturb-Seq	Egr1
0.452381	BMDC_0hr	perturb-Seq	Egr2
0.0943396	BMDC_0hr	perturb-Seq	Egr2,Nfkb1
0.132	BMDC_0hr	perturb-Seq	Ets2
0.0869565	BMDC_0hr	perturb-Seq	Ets2,Nfkb1
0.328244	BMDC_0hr	perturb-Seq	Hif1a
0.216216	BMDC_0hr	perturb-Seq	Hif1a,Nfkb1
0.733119	BMDC_0hr	perturb-Seq	Irf1
0.27907	BMDC_0hr	perturb-Seq	Irf1,Nfkb1
0.186047	BMDC_0hr	perturb-Seq	Irf1,Stat1
0.393868	BMDC_0hr	perturb-Seq	Irf2
0.108108	BMDC_0hr	perturb-Seq	Irf2,Nfkb1
0.303571	BMDC_0hr	perturb-Seq	Irf2,Stat1
0.298765	BMDC_0hr	perturb-Seq	Irf4
0.114754	BMDC_0hr	perturb-Seq	Irf4,Nfkb1
0.173077	BMDC_0hr	perturb-Seq	Irf4,Stat1
0.751678	BMDC_0hr	perturb-Seq	Junb
0.395833	BMDC_0hr	perturb-Seq	Junb,Nfkb1
0.0769231	BMDC_0hr	perturb-Seq	Junb,Stat1
0.256127	BMDC_0hr	perturb-Seq	Maff
0.371212	BMDC_0hr	perturb-Seq	Maff,Nfkb1
0.0434783	BMDC_0hr	perturb-Seq	Maff,Nfkb1,Stat1
0.393939	BMDC_0hr	perturb-Seq	Maff,Nfkb1,Stat1,Stat3
0.133333	BMDC_0hr	perturb-Seq	Maff,Rel
0.0555556	BMDC_0hr	perturb-Seq	Maff,Rela
0.16129	BMDC_0hr	perturb-Seq	Maff,Spi1
0.0978261	BMDC_0hr	perturb-Seq	Maff,Stat1
0.634146	BMDC_0hr	perturb-Seq	Maff,Stat2
0.25641	BMDC_0hr	perturb-Seq	Maff,Stat3
0.395641	BMDC_0hr	perturb-Seq	Nfkb1
0.308571	BMDC_0hr	perturb-Seq	Nfkb1,Rel
0.4	BMDC_0hr	perturb-Seq	Nfkb1,Rela
0.184211	BMDC_0hr	perturb-Seq	Nfkb1,Relb
0.12	BMDC_0hr	perturb-Seq	Nfkb1,Rel,Stat1
0.146789	BMDC_0hr	perturb-Seq	Nfkb1,Runx1
0.22963	BMDC_0hr	perturb-Seq	Nfkb1,Spi1
0.12766	BMDC_0hr	perturb-Seq	Nfkb1,Spi1,Stat1
0.2	BMDC_0hr	perturb-Seq	Nfkb1,Spi1,Stat1,Stat3
0.196464	BMDC_0hr	perturb-Seq	Nfkb1,Stat1
0.128205	BMDC_0hr	perturb-Seq	Nfkb1,Stat1,Stat2
0.45815	BMDC_0hr	perturb-Seq	Nfkb1,Stat1,Stat3
0.248731	BMDC_0hr	perturb-Seq	Nfkb1,Stat2
0.245552	BMDC_0hr	perturb-Seq	Nfkb1,Stat3
0.28274	BMDC_0hr	perturb-Seq	Rel
0.476562	BMDC_0hr	perturb-Seq	Rela
0.386364	BMDC_0hr	perturb-Seq	Rela,Spi1
0.323232	BMDC_0hr	perturb-Seq	Rela,Stat1
0.341463	BMDC_0hr	perturb-Seq	Rela,Stat2
0.169231	BMDC_0hr	perturb-Seq	Rela,Stat3
0.462644	BMDC_0hr	perturb-Seq	Relb
0.243243	BMDC_0hr	perturb-Seq	Relb,Stat1
0.146341	BMDC_0hr	perturb-Seq	Rel,Rela
0.615385	BMDC_0hr	perturb-Seq	Rel,Spi1
0.1125	BMDC_0hr	perturb-Seq	Rel,Stat1
0.0444444	BMDC_0hr	perturb-Seq	Rel,Stat2
0.270588	BMDC_0hr	perturb-Seq	Rel,Stat3
0.33378	BMDC_0hr	perturb-Seq	Runx1
0.0686275	BMDC_0hr	perturb-Seq	Runx1,Stat1
0.386213	BMDC_0hr	perturb-Seq	Spi1
0.315385	BMDC_0hr	perturb-Seq	Spi1,Stat1
0.0454545	BMDC_0hr	perturb-Seq	Spi1,Stat2
0.268657	BMDC_0hr	perturb-Seq	Spi1,Stat3
0.32637	BMDC_0hr	perturb-Seq	Stat1
0.186747	BMDC_0hr	perturb-Seq	Stat1,Stat2
0.185714	BMDC_0hr	perturb-Seq	Stat1,Stat3
0.384739	BMDC_0hr	perturb-Seq	Stat2
0.0945946	BMDC_0hr	perturb-Seq	Stat2,Stat3
0.0921619	BMDC_0hr	perturb-Seq	Stat3
0.5523	K562_7d	perturb-Seq	CREB1
0.713066	K562_7d	perturb-Seq	E2F4
0.483777	K562_7d	perturb-Seq	EGR1
0.28359	K562_7d	perturb-Seq	ELF1
0.512444	K562_7d	perturb-Seq	ELK1
0.462366	K562_7d	perturb-Seq	ETS1
0.473512	K562_7d	perturb-Seq	GABPA
0.529228	K562_7d	perturb-Seq	IRF1
0.61618	K562_7d	perturb-Seq	NR2C2
0.740987	K562_7d	perturb-Seq	YY1
0.413717	K562_13d	perturb-Seq	CREB1
0.34	K562_13d	perturb-Seq	E2F4
0.625795	K562_13d	perturb-Seq	EGR1
0.835971	K562_13d	perturb-Seq	ELF1
0.737952	K562_13d	perturb-Seq	ELK1
0.904918	K562_13d	perturb-Seq	ETS1
0.357558	K562_13d	perturb-Seq	GABPA
0.25855	K562_13d	perturb-Seq	IRF1
0.364571	K562_13d	perturb-Seq	NR2C2
0.773098	K562_13d	perturb-Seq	YY1
0.609275	K562_highMOI	perturb-Seq	CREB1
0.283871	K562_highMOI	perturb-Seq	CREB1,E2F4
0.484848	K562_highMOI	perturb-Seq	CREB1,EGR1
0.528249	K562_highMOI	perturb-Seq	CREB1,ELF1
0.761317	K562_highMOI	perturb-Seq	CREB1,ELK1
0.630872	K562_highMOI	perturb-Seq	CREB1,ETS1
0.387435	K562_highMOI	perturb-Seq	CREB1,GABPA
0.316327	K562_highMOI	perturb-Seq	CREB1,IRF1
0.229167	K562_highMOI	perturb-Seq	CREB1,NR2C2
0.833333	K562_highMOI	perturb-Seq	CREB1,YY1
0.682817	K562_highMOI	perturb-Seq	E2F4
0.418367	K562_highMOI	perturb-Seq	E2F4,EGR1
0.513043	K562_highMOI	perturb-Seq	E2F4,ELF1
0.622378	K562_highMOI	perturb-Seq	E2F4,ELK1
0.47619	K562_highMOI	perturb-Seq	E2F4,ETS1
0.580247	K562_highMOI	perturb-Seq	E2F4,GABPA
0.454545	K562_highMOI	perturb-Seq	E2F4,IRF1
0.42	K562_highMOI	perturb-Seq	E2F4,NR2C2
0.727273	K562_highMOI	perturb-Seq	E2F4,YY1
0.274636	K562_highMOI	perturb-Seq	EGR1
0.71831	K562_highMOI	perturb-Seq	EGR1,ELF1
0.582888	K562_highMOI	perturb-Seq	EGR1,ELK1
0.784173	K562_highMOI	perturb-Seq	EGR1,ETS1
0.554622	K562_highMOI	perturb-Seq	EGR1,GABPA
0.29	K562_highMOI	perturb-Seq	EGR1,IRF1
0.620968	K562_highMOI	perturb-Seq	EGR1,NR2C2
0.886792	K562_highMOI	perturb-Seq	EGR1,YY1
0.559678	K562_highMOI	perturb-Seq	ELF1
0.486647	K562_highMOI	perturb-Seq	ELF1,ELK1
0.676856	K562_highMOI	perturb-Seq	ELF1,ETS1
0.423077	K562_highMOI	perturb-Seq	ELF1,GABPA
0.580488	K562_highMOI	perturb-Seq	ELF1,IRF1
0.832685	K562_highMOI	perturb-Seq	ELF1,NR2C2
0.549107	K562_highMOI	perturb-Seq	ELF1,YY1
0.227375	K562_highMOI	perturb-Seq	ELK1
0.757143	K562_highMOI	perturb-Seq	ELK1,ETS1
0.50365	K562_highMOI	perturb-Seq	ELK1,GABPA
0.452632	K562_highMOI	perturb-Seq	ELK1,IRF1
0.432099	K562_highMOI	perturb-Seq	ELK1,NR2C2
0.546218	K562_highMOI	perturb-Seq	ELK1,YY1
0.467515	K562_highMOI	perturb-Seq	ETS1
0.807692	K562_highMOI	perturb-Seq	ETS1,GABPA
0.05	K562_highMOI	perturb-Seq	ETS1,IRF1
0.489362	K562_highMOI	perturb-Seq	ETS1,NR2C2
0.186813	K562_highMOI	perturb-Seq	ETS1,YY1
0.655577	K562_highMOI	perturb-Seq	GABPA
0.353846	K562_highMOI	perturb-Seq	GABPA,IRF1
0.433962	K562_highMOI	perturb-Seq	GABPA,NR2C2
0.469388	K562_highMOI	perturb-Seq	GABPA,YY1
0.28406	K562_highMOI	perturb-Seq	IRF1
0.493827	K562_highMOI	perturb-Seq	IRF1,NR2C2
0.637931	K562_highMOI	perturb-Seq	IRF1,YY1
0.395106	K562_highMOI	perturb-Seq	NR2C2
0.646341	K562_highMOI	perturb-Seq	NR2C2,YY1
0.685826	K562_highMOI	perturb-Seq	YY1
0.713602	K562_cycle	perturb-Seq	ARHGEF17
0.871711	K562_cycle	perturb-Seq	AURKA
0.496587	K562_cycle	perturb-Seq	AURKB
0.245329	K562_cycle	perturb-Seq	AURKC
0.408627	K562_cycle	perturb-Seq	CABP7
0.779079	K562_cycle	perturb-Seq	CENPE
0.397328	K562_cycle	perturb-Seq	CEP55
0.362827	K562_cycle	perturb-Seq	CIT
0.60364	K562_cycle	perturb-Seq	ECT2
0.11466	K562_cycle	perturb-Seq	OGG1
0.270842	K562_cycle	perturb-Seq	PTGER2
0.461538	K562_cycle	perturb-Seq	RACGAP1
0.713303	K562_cycle	perturb-Seq	TOR1AIP1
0.188119	K562_pilot	perturb-seq	BHLHE40
0.298729	K562_pilot	perturb-seq	CREB1
0.314943	K562_pilot	perturb-seq	DDIT3
0.385714	K562_pilot	perturb-seq	EP300
0.302281	K562_pilot	perturb-seq	SNAI1
0.460465	K562_pilot	perturb-seq	SPI1
0.332046	K562_pilot	perturb-seq	ZNF326
0.0701639	K562_epistasis	perturb-seq	ATF6
0.0376569	K562_epistasis	perturb-seq	ATF6,EIF2AK3
0.0458716	K562_epistasis	perturb-seq	ATF6,ERN1
0.0138249	K562_epistasis	perturb-seq	ATF6,ERN1,EIF2AK3
0.139601	K562_epistasis	perturb-seq	EIF2AK3
0.184697	K562_epistasis	perturb-seq	ERN1
0.0727763	K562_epistasis	perturb-seq	ERN1,EIF2AK3
0.131805	K562_UPR	perturb-seq	AARS
0.717813	K562_UPR	perturb-seq	AMIGO3
0.580986	K562_UPR	perturb-seq	ARHGAP22
0.531505	K562_UPR	perturb-seq	ASCC3
0.292829	K562_UPR	perturb-seq	ATP5B
0.210762	K562_UPR	perturb-seq	CAD
0.0878049	K562_UPR	perturb-seq	CARS
0.435897	K562_UPR	perturb-seq	CCND3
0.0958904	K562_UPR	perturb-seq	CHERP
0.72956	K562_UPR	perturb-seq	COPB1
0.617143	K562_UPR	perturb-seq	COPZ1
0.676311	K562_UPR	perturb-seq	DAD1
0.328032	K562_UPR	perturb-seq	DARS
0.496429	K562_UPR	perturb-seq	DDOST
0.576132	K562_UPR	perturb-seq	DDRGK1
0.902597	K562_UPR	perturb-seq	DERL2
0.291429	K562_UPR	perturb-seq	DHDDS
0.2	K562_UPR	perturb-seq	DNAJC19
0.121649	K562_UPR	perturb-seq	EIF2B2
0.10574	K562_UPR	perturb-seq	EIF2B3
0.146435	K562_UPR	perturb-seq	EIF2B4
0.120393	K562_UPR	perturb-seq	EIF2S1
0.180498	K562_UPR	perturb-seq	FARSB
0.266294	K562_UPR	perturb-seq	FECH
0.846599	K562_UPR	perturb-seq	GBF1
0.66147	K562_UPR	perturb-seq	GMPPB
0.363636	K562_UPR	perturb-seq	GNPNAT1
0.140684	K562_UPR	perturb-seq	HARS
0.653979	K562_UPR	perturb-seq	HSD17B12
0.390041	K562_UPR	perturb-seq	HSPA5
0.215797	K562_UPR	perturb-seq	HSPA9
0.826633	K562_UPR	perturb-seq	HYOU1
0.150384	K562_UPR	perturb-seq	IARS2
0.621247	K562_UPR	perturb-seq	IDH3A
0.608451	K562_UPR	perturb-seq	KCTD16
0.703271	K562_UPR	perturb-seq	MANF
0.20979	K562_UPR	perturb-seq	MARS
0.360544	K562_UPR	perturb-seq	MRGBP
0.330808	K562_UPR	perturb-seq	MTHFD1
0.246914	K562_UPR	perturb-seq	NEDD8
0.631004	K562_UPR	perturb-seq	OST4
0.380723	K562_UPR	perturb-seq	P4HB
0.552174	K562_UPR	perturb-seq	PDIA6
0.610465	K562_UPR	perturb-seq	PPWD1
0.243182	K562_UPR	perturb-seq	PSMD4
0.318878	K562_UPR	perturb-seq	PTDSS1
0.125	K562_UPR	perturb-seq	QARS
0.28482	K562_UPR	perturb-seq	SAMM50
0.237569	K562_UPR	perturb-seq	SARS
0.507527	K562_UPR	perturb-seq	SCYL1
0.254705	K562_UPR	perturb-seq	SEC61A1
0.450388	K562_UPR	perturb-seq	SEC61B
0.389978	K562_UPR	perturb-seq	SEC61G
0.433925	K562_UPR	perturb-seq	SEC63
0.370262	K562_UPR	perturb-seq	SEL1L
0.789474	K562_UPR	perturb-seq	SLC35B1
0.336933	K562_UPR	perturb-seq	SLC39A7
0.390335	K562_UPR	perturb-seq	SLMO2
0.686111	K562_UPR	perturb-seq	SOCS1
0.301099	K562_UPR	perturb-seq	SPCS2
0.303279	K562_UPR	perturb-seq	SPCS3
0.54845	K562_UPR	perturb-seq	SRP68
0.06	K562_UPR	perturb-seq	SRP72
0.429224	K562_UPR	perturb-seq	SRPR
0.2393	K562_UPR	perturb-seq	SRPRB
0.660112	K562_UPR	perturb-seq	STT3A
0.400802	K562_UPR	perturb-seq	SYVN1
0.258389	K562_UPR	perturb-seq	TARS
0.650295	K562_UPR	perturb-seq	TELO2
0.290698	K562_UPR	perturb-seq	TIMM23
0.101911	K562_UPR	perturb-seq	TIMM44
0.533605	K562_UPR	perturb-seq	TMED10
0.532067	K562_UPR	perturb-seq	TMED2
0.369318	K562_UPR	perturb-seq	TMEM167A
0.419075	K562_UPR	perturb-seq	TTI1
0.458244	K562_UPR	perturb-seq	TTI2
0.297593	K562_UPR	perturb-seq	UFL1
0.679558	K562_UPR	perturb-seq	UFM1
0.57868	K562_UPR	perturb-seq	XRN1
0.319266	K562_UPR	perturb-seq	YIPF5
0.662069	Myeloid	CRISP-seq	Atf3
0.677778	Myeloid	CRISP-seq	Atf4
0.261905	Myeloid	CRISP-seq	Bcl3
0.513514	Myeloid	CRISP-seq	Bcl6
0.66129	Myeloid	CRISP-seq	Cebpb
0.319328	Myeloid	CRISP-seq	Irf1
0.557143	Myeloid	CRISP-seq	Irf2
0.537572	Myeloid	CRISP-seq	Irf4
0.466667	Myeloid	CRISP-seq	Irf4,Rela
0.512195	Myeloid	CRISP-seq	Irf5
0.844444	Myeloid	CRISP-seq	Irf7
0.460465	Myeloid	CRISP-seq	Irf9
0.285714	Myeloid	CRISP-seq	Nfkb1
0.510067	Myeloid	CRISP-seq	Nfkb2
0.278689	Myeloid	CRISP-seq	Nfkbiz
0.449275	Myeloid	CRISP-seq	Rel
0.633452	Myeloid	CRISP-seq	Rela
0.333333	Myeloid	CRISP-seq	Rela,Stat2
0.789474	Myeloid	CRISP-seq	Relb
0.241176	Myeloid	CRISP-seq	Stat1
0.431818	Myeloid	CRISP-seq	Stat2
0.666667	Myeloid	CRISP-seq	Stat3
0.630435	Myeloid	CRISP-seq	Stat4
0.516667	Myeloid	CRISP-seq	Stat5a
0.598039	Jurkat_stimulated	CROP-seq	BACH2
0.413043	Jurkat_stimulated	CROP-seq	DOK2
0.655462	Jurkat_stimulated	CROP-seq	EGR1
0.0923077	Jurkat_stimulated	CROP-seq	EGR2
0.265306	Jurkat_stimulated	CROP-seq	EGR3
0.24	Jurkat_stimulated	CROP-seq	EGR4
0.418803	Jurkat_stimulated	CROP-seq	FOS
0.945946	Jurkat_stimulated	CROP-seq	GATA3
0.15	Jurkat_stimulated	CROP-seq	JUN
0.202247	Jurkat_stimulated	CROP-seq	JUNB
0.864583	Jurkat_stimulated	CROP-seq	JUND
0.134328	Jurkat_stimulated	CROP-seq	LAT
0.217391	Jurkat_stimulated	CROP-seq	LCK
0.311111	Jurkat_stimulated	CROP-seq	NFAT5
0.610169	Jurkat_stimulated	CROP-seq	NFATC1
0.619048	Jurkat_stimulated	CROP-seq	NFATC2
0.493506	Jurkat_stimulated	CROP-seq	NFATC3
0.774436	Jurkat_stimulated	CROP-seq	NFKB1
0.343284	Jurkat_stimulated	CROP-seq	NFKB2
0.6	Jurkat_stimulated	CROP-seq	NR4A1
0.238095	Jurkat_stimulated	CROP-seq	PTPN11
0.2125	Jurkat_stimulated	CROP-seq	PTPN6
0.164835	Jurkat_stimulated	CROP-seq	REL
0.351852	Jurkat_stimulated	CROP-seq	RELA
0.375	Jurkat_stimulated	CROP-seq	RELB
0.340659	Jurkat_stimulated	CROP-seq	RUNX2
0.297297	Jurkat_stimulated	CROP-seq	ZAP70
0.953488	Jurkat_unstimulated	CROP-seq	BACH2
0.794872	Jurkat_unstimulated	CROP-seq	DOK2
0.917647	Jurkat_unstimulated	CROP-seq	EGR1
0.631579	Jurkat_unstimulated	CROP-seq	EGR2
0.369565	Jurkat_unstimulated	CROP-seq	EGR3
0.614286	Jurkat_unstimulated	CROP-seq	EGR4
0.792453	Jurkat_unstimulated	CROP-seq	FOS
1	Jurkat_unstimulated	CROP-seq	JUN
0.0266667	Jurkat_unstimulated	CROP-seq	JUNB
0.863636	Jurkat_unstimulated	CROP-seq	JUND
0.592593	Jurkat_unstimulated	CROP-seq	LAT
0.607843	Jurkat_unstimulated	CROP-seq	NFAT5
0.06	Jurkat_unstimulated	CROP-seq	NFATC1
0.482143	Jurkat_unstimulated	CROP-seq	NFATC2
0.371429	Jurkat_unstimulated	CROP-seq	NFATC3
0.5	Jurkat_unstimulated	CROP-seq	NFKB1
0.413793	Jurkat_unstimulated	CROP-seq	NFKB2
0.740741	Jurkat_unstimulated	CROP-seq	NR4A1
0.8125	Jurkat_unstimulated	CROP-seq	PTPN11
0.932432	Jurkat_unstimulated	CROP-seq	PTPN6
0.808219	Jurkat_unstimulated	CROP-seq	REL
0.263158	Jurkat_unstimulated	CROP-seq	RELA
0.510638	Jurkat_unstimulated	CROP-seq	RELB
0.444444	Jurkat_unstimulated	CROP-seq	RUNX2
0.727273	Jurkat_unstimulated	CROP-seq	ZAP70
0.104651	MCF10A_doxorubin	updated-CROP-seq	APC
0.534884	MCF10A_doxorubin	updated-CROP-seq	ARID1A
0.856481	MCF10A_doxorubin	updated-CROP-seq	ARID1B
0.464286	MCF10A_doxorubin	updated-CROP-seq	ATM
0.267717	MCF10A_doxorubin	updated-CROP-seq	BAP1
0.373239	MCF10A_doxorubin	updated-CROP-seq	BID
0.15873	MCF10A_doxorubin	updated-CROP-seq	BRCA1
0.628788	MCF10A_doxorubin	updated-CROP-seq	BRCA2
0.445161	MCF10A_doxorubin	updated-CROP-seq	CASP8
0.925676	MCF10A_doxorubin	updated-CROP-seq	CDH1
0.365672	MCF10A_doxorubin	updated-CROP-seq	CDKN1B
0.221239	MCF10A_doxorubin	updated-CROP-seq	CHEK1
0.421569	MCF10A_doxorubin	updated-CROP-seq	CTCF
0.305389	MCF10A_doxorubin	updated-CROP-seq	GATA3
0.652778	MCF10A_doxorubin	updated-CROP-seq	KMT2C
0.337079	MCF10A_doxorubin	updated-CROP-seq	KMT2D
0.254658	MCF10A_doxorubin	updated-CROP-seq	MLH1
0.419162	MCF10A_doxorubin	updated-CROP-seq	NCOR1
0.467391	MCF10A_doxorubin	updated-CROP-seq	NF1
0.672662	MCF10A_doxorubin	updated-CROP-seq	PTEN
0.271186	MCF10A_doxorubin	updated-CROP-seq	PTPN22
0.421348	MCF10A_doxorubin	updated-CROP-seq	RAD51
0.402516	MCF10A_doxorubin	updated-CROP-seq	RB1
0.747312	MCF10A_doxorubin	updated-CROP-seq	RUNX1
0.66879	MCF10A_doxorubin	updated-CROP-seq	SETD2
0.461538	MCF10A_doxorubin	updated-CROP-seq	STK11
0.410853	MCF10A_doxorubin	updated-CROP-seq	TP53
0.706522	MCF10A_untreated	updated-CROP-seq	APC
0.130769	MCF10A_untreated	updated-CROP-seq	ARID1A
0.673554	MCF10A_untreated	updated-CROP-seq	ARID1B
0.351515	MCF10A_untreated	updated-CROP-seq	ATM
0.213115	MCF10A_untreated	updated-CROP-seq	BAP1
0.0666667	MCF10A_untreated	updated-CROP-seq	BID
0.0982143	MCF10A_untreated	updated-CROP-seq	BRCA1
0.0543478	MCF10A_untreated	updated-CROP-seq	BRCA2
0.178344	MCF10A_untreated	updated-CROP-seq	CASP8
0.415094	MCF10A_untreated	updated-CROP-seq	CDH1
0.196203	MCF10A_untreated	updated-CROP-seq	CDKN1B
0.317757	MCF10A_untreated	updated-CROP-seq	CHEK1
0.282486	MCF10A_untreated	updated-CROP-seq	CTCF
0.145161	MCF10A_untreated	updated-CROP-seq	GATA3
0.633588	MCF10A_untreated	updated-CROP-seq	KMT2C
0.190184	MCF10A_untreated	updated-CROP-seq	KMT2D
0.0319149	MCF10A_untreated	updated-CROP-seq	MLH1
0.0194553	MCF10A_untreated	updated-CROP-seq	NCOR1
0.221374	MCF10A_untreated	updated-CROP-seq	NF1
0.174174	MCF10A_untreated	updated-CROP-seq	PTEN
0.19708	MCF10A_untreated	updated-CROP-seq	PTPN22
0.354839	MCF10A_untreated	updated-CROP-seq	PTPRD
0.283333	MCF10A_untreated	updated-CROP-seq	RAD51
0.57754	MCF10A_untreated	updated-CROP-seq	RB1
0.191617	MCF10A_untreated	updated-CROP-seq	RUNX1
0.3	MCF10A_untreated	updated-CROP-seq	SETD2
0.262687	MCF10A_untreated	updated-CROP-seq	STK11
0.27668	MCF10A_untreated	updated-CROP-seq	TP53
