# Supplementary material for: Model-based understanding of single-cell CRISPR screening
Source: Nat Commun. 2019 May 20;10:2233. doi: 10.1038/s41467-019-10216-x (PMC6527552; doi:10.1038/s41467-019-10216-x)
Supplement: Supplementary file 19 — Supplementary Data 16 [file 41467_2019_10216_MOESM19_ESM.xlsx]

## Sheet: Supplementary Data 16
Supplementary Data 16 Zero_rate of all knockouts/knockdowns in all datasets
Zero rate	Datasets	Technology	Perturbation
0.241003	BMDC_3hr	perturb-Seq	Rel
0.134992	BMDC_3hr	perturb-Seq	Nfkb1
0.886392	BMDC_3hr	perturb-Seq	Runx1
0.976523	BMDC_3hr	perturb-Seq	Egr2
0.677419	BMDC_3hr	perturb-Seq	Maff
0.534692	BMDC_3hr	perturb-Seq	Stat2
0.193958	BMDC_3hr	perturb-Seq	Hif1a
0.50157	BMDC_3hr	perturb-Seq	Irf1
0.822194	BMDC_3hr	perturb-Seq	Irf4
0.508576	BMDC_3hr	perturb-Seq	Stat3
0.373265	BMDC_3hr	perturb-Seq	Stat1
0.641612	BMDC_3hr	perturb-Seq	Rela
0.221757	BMDC_3hr	perturb-Seq	Spi1
0.875063	BMDC_3hr	perturb-Seq	E2f4
0.864462	BMDC_3hr	perturb-Seq	Ctcf
0.670731	BMDC_3hr	perturb-Seq	Irf2
0.148005	BMDC_3hr	perturb-Seq	Junb
0.605624	BMDC_3hr	perturb-Seq	Relb
0.836116	BMDC_3hr	perturb-Seq	Ahr
0.961327	BMDC_3hr	perturb-Seq	E2f1
0.260112	BMDC_3hr	perturb-Seq	Cebpb
0.864553	BMDC_3hr	perturb-Seq	Egr1
0.689021	BMDC_3hr	perturb-Seq	Ets2
0.380591	BMDC_3hr	perturb-Seq	Atf3
0.880825	BMDC_0hr	perturb-Seq	E2f1
0.914137	BMDC_0hr	perturb-Seq	Stat2
0.774122	BMDC_0hr	perturb-Seq	Stat3
0.912086	BMDC_0hr	perturb-Seq	Ahr
0.797219	BMDC_0hr	perturb-Seq	Rel
0.875451	BMDC_0hr	perturb-Seq	E2f4
0.84936	BMDC_0hr	perturb-Seq	Rela
0.784706	BMDC_0hr	perturb-Seq	Irf2
0.740482	BMDC_0hr	perturb-Seq	Nfkb1
0.282901	BMDC_0hr	perturb-Seq	Spi1
0.969027	BMDC_0hr	perturb-Seq	Maff
0.446095	BMDC_0hr	perturb-Seq	Junb
0.718781	BMDC_0hr	perturb-Seq	Runx1
0.889522	BMDC_0hr	perturb-Seq	Irf4
0.78606	BMDC_0hr	perturb-Seq	Stat1
0.916803	BMDC_0hr	perturb-Seq	Irf1
0.930752	BMDC_0hr	perturb-Seq	Ets2
0.840786	BMDC_0hr	perturb-Seq	Relb
0.610929	BMDC_0hr	perturb-Seq	Hif1a
0.878979	BMDC_0hr	perturb-Seq	Egr2
0.904906	BMDC_0hr	perturb-Seq	Atf3
0.60699	BMDC_0hr	perturb-Seq	Cebpb
0.865688	BMDC_0hr	perturb-Seq	Egr1
0.812849	BMDC_0hr	perturb-Seq	Ctcf
0.681946	K562_7d	perturb-Seq	ELK1
0.586582	K562_7d	perturb-Seq	ELF1
0.919109	K562_7d	perturb-Seq	IRF1
0.999683	K562_7d	perturb-Seq	ETS1
0.666838	K562_7d	perturb-Seq	EGR1
0.173679	K562_7d	perturb-Seq	YY1
0.755859	K562_7d	perturb-Seq	GABPA
0.557199	K562_7d	perturb-Seq	E2F4
0.916928	K562_7d	perturb-Seq	NR2C2
0.759824	K562_7d	perturb-Seq	CREB1
0.915995	K562_13d	perturb-Seq	IRF1
0.844765	K562_13d	perturb-Seq	CREB1
0.871315	K562_13d	perturb-Seq	ELK1
0.931697	K562_13d	perturb-Seq	GABPA
0.917993	K562_13d	perturb-Seq	EGR1
0.801299	K562_13d	perturb-Seq	ELF1
0.999929	K562_13d	perturb-Seq	ETS1
0.968667	K562_13d	perturb-Seq	NR2C2
0.381629	K562_13d	perturb-Seq	YY1
0.564271	K562_13d	perturb-Seq	E2F4
0.883243	K562_highMOI	perturb-Seq	EGR1
0.534838	K562_highMOI	perturb-Seq	E2F4
0.801114	K562_highMOI	perturb-Seq	ELF1
0.817806	K562_highMOI	perturb-Seq	CREB1
0.854254	K562_highMOI	perturb-Seq	ELK1
0.383255	K562_highMOI	perturb-Seq	YY1
0.999778	K562_highMOI	perturb-Seq	ETS1
0.907372	K562_highMOI	perturb-Seq	GABPA
0.964374	K562_highMOI	perturb-Seq	NR2C2
0.922266	K562_highMOI	perturb-Seq	IRF1
0.692033	K562_cycle	perturb-Seq	OGG1
0.869863	K562_cycle	perturb-Seq	CIT
0.311834	K562_cycle	perturb-Seq	AURKA
0.459124	K562_cycle	perturb-Seq	AURKB
0.979971	K562_cycle	perturb-Seq	AURKC
0.603391	K562_cycle	perturb-Seq	CENPE
0.999901	K562_cycle	perturb-Seq	PTGER2
0.998959	K562_cycle	perturb-Seq	CABP7
0.736305	K562_cycle	perturb-Seq	ECT2
0.77542	K562_cycle	perturb-Seq	CEP55
0.999851	K562_cycle	perturb-Seq	ARHGEF17
0.700709	K562_cycle	perturb-Seq	TOR1AIP1
0.722869	K562_cycle	perturb-Seq	RACGAP1
0.873308	K562_pilot	perturb-seq	CREB1
0.960338	K562_pilot	perturb-seq	SNAI1
0.95188	K562_pilot	perturb-seq	EP300
0.58891	K562_pilot	perturb-seq	ZNF326
0.773308	K562_pilot	perturb-seq	BHLHE40
0.750188	K562_pilot	perturb-seq	SPI1
0.79812	K562_pilot	perturb-seq	DDIT3
0.703332	K562_epistasis	perturb-seq	ATF6
0.911867	K562_epistasis	perturb-seq	ERN1
0.965621	K562_epistasis	perturb-seq	EIF2AK3
0.0340392	K562_UPR	perturb-seq	OST4
0.546847	K562_UPR	perturb-seq	SEC61A1
0.652817	K562_UPR	perturb-seq	EIF2B4
0.601258	K562_UPR	perturb-seq	SRPR
1	K562_UPR	perturb-seq	IER3IP1
0.684354	K562_UPR	perturb-seq	YIPF5
0.476701	K562_UPR	perturb-seq	HARS
0.37293	K562_UPR	perturb-seq	SLMO2
0.0171502	K562_UPR	perturb-seq	DAD1
0.426687	K562_UPR	perturb-seq	TIMM23
0.999521	K562_UPR	perturb-seq	AMIGO3
0.394454	K562_UPR	perturb-seq	DARS
0.708098	K562_UPR	perturb-seq	IDH3A
0.144558	K562_UPR	perturb-seq	DNAJC19
0.489259	K562_UPR	perturb-seq	IARS2
0.543365	K562_UPR	perturb-seq	SOCS1
0.686095	K562_UPR	perturb-seq	UFL1
0.243846	K562_UPR	perturb-seq	DDRGK1
0.403944	K562_UPR	perturb-seq	QARS
0.41624	K562_UPR	perturb-seq	SAMM50
0.568046	K562_UPR	perturb-seq	MRGBP
0.0316016	K562_UPR	perturb-seq	SEC61B
0.825342	K562_UPR	perturb-seq	SEL1L
0.0141685	K562_UPR	perturb-seq	PDIA6
0.00837922	K562_UPR	perturb-seq	ATP5B
0.851307	K562_UPR	perturb-seq	SYVN1
0.667486	K562_UPR	perturb-seq	ASCC3
0.608897	K562_UPR	perturb-seq	MTHFD1
0.999304	K562_UPR	perturb-seq	GMPPB
0.700198	K562_UPR	perturb-seq	CAD
0.3173	K562_UPR	perturb-seq	TMEM167A
0.707424	K562_UPR	perturb-seq	GNPNAT1
0.828259	K562_UPR	perturb-seq	TTI2
0.361873	K562_UPR	perturb-seq	SLC39A7
0.576142	K562_UPR	perturb-seq	DERL2
0.00531047	K562_UPR	perturb-seq	NEDD8
0.797179	K562_UPR	perturb-seq	TELO2
0.0535835	K562_UPR	perturb-seq	HSPA9
0.868305	K562_UPR	perturb-seq	GBF1
0.339369	K562_UPR	perturb-seq	FARSB
0.24957	K562_UPR	perturb-seq	SEC63
0.245174	K562_UPR	perturb-seq	MANF
0.308312	K562_UPR	perturb-seq	MARS
0.477637	K562_UPR	perturb-seq	HSD17B12
0.123621	K562_UPR	perturb-seq	TARS
0.636255	K562_UPR	perturb-seq	EIF2B2
0.182602	K562_UPR	perturb-seq	SARS
0.70022	K562_UPR	perturb-seq	ARHGAP22
0.746491	K562_UPR	perturb-seq	TTI1
0.05169	K562_UPR	perturb-seq	HSPA5
0.046706	K562_UPR	perturb-seq	PSMD4
0.104664	K562_UPR	perturb-seq	SRP72
0.999739	K562_UPR	perturb-seq	KCTD16
0.636255	K562_UPR	perturb-seq	SCYL1
0.558208	K562_UPR	perturb-seq	SRP68
0.183233	K562_UPR	perturb-seq	EIF2S1
0.408797	K562_UPR	perturb-seq	TIMM44
0.608962	K562_UPR	perturb-seq	PTDSS1
0.518554	K562_UPR	perturb-seq	HYOU1
0.126777	K562_UPR	perturb-seq	DDOST
0.301021	K562_UPR	perturb-seq	SLC35B1
0.284023	K562_UPR	perturb-seq	TMED10
0.317605	K562_UPR	perturb-seq	UFM1
0.625743	K562_UPR	perturb-seq	COPB1
0.65112	K562_UPR	perturb-seq	CHERP
0.608897	K562_UPR	perturb-seq	AARS
0.399526	K562_UPR	perturb-seq	SRPRB
0.825451	K562_UPR	perturb-seq	FECH
0.759876	K562_UPR	perturb-seq	PPWD1
0.824036	K562_UPR	perturb-seq	DHDDS
0.130346	K562_UPR	perturb-seq	COPZ1
0.263826	K562_UPR	perturb-seq	EIF2B3
0.07735	K562_UPR	perturb-seq	SEC61G
0.744162	K562_UPR	perturb-seq	XRN1
0.555814	K562_UPR	perturb-seq	CARS
0.820532	K562_UPR	perturb-seq	STT3A
0.0998977	K562_UPR	perturb-seq	TMED2
0.16704	K562_UPR	perturb-seq	P4HB
0.253183	K562_UPR	perturb-seq	SPCS3
0.0730624	K562_UPR	perturb-seq	SPCS2
0.130085	K562_UPR	perturb-seq	CCND3
0.822097	Myeloid	CRISP-seq	Irf4
0.140658	Myeloid	CRISP-seq	Atf3
0.144403	Myeloid	CRISP-seq	Nfkb1
0.596754	Myeloid	CRISP-seq	Irf9
0.203912	Myeloid	CRISP-seq	Stat1
0.256138	Myeloid	CRISP-seq	Stat2
0.976696	Myeloid	CRISP-seq	Stat4
0.335206	Myeloid	CRISP-seq	Irf1
0.18789	Myeloid	CRISP-seq	Nfkb2
0.468373	Myeloid	CRISP-seq	Stat5a
0.739908	Myeloid	CRISP-seq	Bcl3
0.887849	Myeloid	CRISP-seq	Bcl6
0.687266	Myeloid	CRISP-seq	Relb
0.589888	Myeloid	CRISP-seq	Nfkbiz
0.0799001	Myeloid	CRISP-seq	Cebpb
0.184145	Myeloid	CRISP-seq	Irf7
0.513525	Myeloid	CRISP-seq	Rela
0.432168	Myeloid	CRISP-seq	Irf5
0.464419	Myeloid	CRISP-seq	Atf4
0.512692	Myeloid	CRISP-seq	Irf2
0.604245	Myeloid	CRISP-seq	Rel
0.449646	Myeloid	CRISP-seq	Stat3
0.770619	Jurkat_stimulated	CROP-seq	JUND
0.583717	Jurkat_stimulated	CROP-seq	BACH2
0.768142	Jurkat_stimulated	CROP-seq	JUNB
0.899115	Jurkat_stimulated	CROP-seq	NFKB2
0.439292	Jurkat_stimulated	CROP-seq	GATA3
0.824071	Jurkat_stimulated	CROP-seq	RELA
0.374159	Jurkat_stimulated	CROP-seq	ETS1
0.935929	Jurkat_stimulated	CROP-seq	RUNX2
0.752566	Jurkat_stimulated	CROP-seq	NFKB1
0.941239	Jurkat_stimulated	CROP-seq	FOS
0.877168	Jurkat_stimulated	CROP-seq	NFATC1
0.92885	Jurkat_stimulated	CROP-seq	RELB
0.145133	Jurkat_stimulated	CROP-seq	LCK
0.490619	Jurkat_stimulated	CROP-seq	ZAP70
0.969204	Jurkat_stimulated	CROP-seq	EGR3
0.624425	Jurkat_stimulated	CROP-seq	EGR1
0.711858	Jurkat_stimulated	CROP-seq	DOK2
0.91469	Jurkat_stimulated	CROP-seq	NR4A1
0.667257	Jurkat_stimulated	CROP-seq	PTPN6
0.250619	Jurkat_stimulated	CROP-seq	PTPN11
0.841062	Jurkat_stimulated	CROP-seq	NFAT5
0.957522	Jurkat_stimulated	CROP-seq	EGR2
0.791858	Jurkat_stimulated	CROP-seq	JUN
0.992212	Jurkat_stimulated	CROP-seq	EGR4
0.0725664	Jurkat_stimulated	CROP-seq	TUBB
0.576991	Jurkat_stimulated	CROP-seq	MVD
0.814513	Jurkat_stimulated	CROP-seq	NFATC3
0.44	Jurkat_stimulated	CROP-seq	RUNX1
0.698053	Jurkat_stimulated	CROP-seq	REL
0.892389	Jurkat_stimulated	CROP-seq	DHODH
0.953982	Jurkat_stimulated	CROP-seq	NFATC2
0.849912	Jurkat_stimulated	CROP-seq	LAT
0.971113	Jurkat_unstimulated	CROP-seq	NR4A1
0.968564	Jurkat_unstimulated	CROP-seq	NFATC2
0.987681	Jurkat_unstimulated	CROP-seq	RELB
0.937978	Jurkat_unstimulated	CROP-seq	RUNX2
0.305862	Jurkat_unstimulated	CROP-seq	PTPN11
0.768054	Jurkat_unstimulated	CROP-seq	PTPN6
0.88955	Jurkat_unstimulated	CROP-seq	LAT
0.435429	Jurkat_unstimulated	CROP-seq	ZAP70
0.998301	Jurkat_unstimulated	CROP-seq	EGR4
0.825828	Jurkat_unstimulated	CROP-seq	JUND
0.866185	Jurkat_unstimulated	CROP-seq	EGR1
0.980884	Jurkat_unstimulated	CROP-seq	FOS
0.951572	Jurkat_unstimulated	CROP-seq	NFATC1
0.812659	Jurkat_unstimulated	CROP-seq	REL
0.796941	Jurkat_unstimulated	CROP-seq	NFKB1
0.826253	Jurkat_unstimulated	CROP-seq	NFATC3
0.838148	Jurkat_unstimulated	CROP-seq	BACH2
0.773577	Jurkat_unstimulated	CROP-seq	DOK2
0.781223	Jurkat_unstimulated	CROP-seq	JUNB
0.828802	Jurkat_unstimulated	CROP-seq	JUN
0.0331351	Jurkat_unstimulated	CROP-seq	TUBB
0.142736	Jurkat_unstimulated	CROP-seq	LCK
0.913764	Jurkat_unstimulated	CROP-seq	NFAT5
0.510195	Jurkat_unstimulated	CROP-seq	MVD
0.946899	Jurkat_unstimulated	CROP-seq	NFKB2
0.997026	Jurkat_unstimulated	CROP-seq	EGR2
0.996602	Jurkat_unstimulated	CROP-seq	EGR3
0.517417	Jurkat_unstimulated	CROP-seq	GATA3
0.865336	Jurkat_unstimulated	CROP-seq	DHODH
0.412489	Jurkat_unstimulated	CROP-seq	RUNX1
0.257859	Jurkat_unstimulated	CROP-seq	ETS1
0.79949	Jurkat_unstimulated	CROP-seq	RELA
0.778829	MCF10A_doxorubin	updated-CROP-seq	STK11
0.848127	MCF10A_doxorubin	updated-CROP-seq	TP53
0.922517	MCF10A_doxorubin	updated-CROP-seq	BRCA1
0.831575	MCF10A_doxorubin	updated-CROP-seq	APC
0.690251	MCF10A_doxorubin	updated-CROP-seq	PTEN
0.750637	MCF10A_doxorubin	updated-CROP-seq	RB1
0.769916	MCF10A_doxorubin	updated-CROP-seq	MLH1
0.727355	MCF10A_doxorubin	updated-CROP-seq	GATA3
0.937432	MCF10A_doxorubin	updated-CROP-seq	BRCA2
0.501455	MCF10A_doxorubin	updated-CROP-seq	BID
1	MCF10A_doxorubin	updated-CROP-seq	PTPRD
0.791924	MCF10A_doxorubin	updated-CROP-seq	CASP8
0.82339	MCF10A_doxorubin	updated-CROP-seq	CDH1
0.906693	MCF10A_doxorubin	updated-CROP-seq	ARID1B
0.807203	MCF10A_doxorubin	updated-CROP-seq	ATM
0.83012	MCF10A_doxorubin	updated-CROP-seq	BAP1
0.771553	MCF10A_doxorubin	updated-CROP-seq	ARID1A
0.947617	MCF10A_doxorubin	updated-CROP-seq	RAD51
0.772826	MCF10A_doxorubin	updated-CROP-seq	CTCF
1	MCF10A_doxorubin	updated-CROP-seq	CDKN2A
0.655511	MCF10A_doxorubin	updated-CROP-seq	RUNX1
0.698072	MCF10A_doxorubin	updated-CROP-seq	NF1
0.933612	MCF10A_doxorubin	updated-CROP-seq	CDKN1B
0.814478	MCF10A_doxorubin	updated-CROP-seq	CHEK1
0.998727	MCF10A_doxorubin	updated-CROP-seq	PTPN22
0.709349	MCF10A_doxorubin	updated-CROP-seq	SETD2
0.254456	MCF10A_doxorubin	updated-CROP-seq	NCOR1
0.897235	MCF10A_doxorubin	updated-CROP-seq	KMT2D
0.811568	MCF10A_doxorubin	updated-CROP-seq	KMT2C
0.700017	MCF10A_untreated	updated-CROP-seq	KMT2C
0.872281	MCF10A_untreated	updated-CROP-seq	CDH1
0.718462	MCF10A_untreated	updated-CROP-seq	GATA3
0.115017	MCF10A_untreated	updated-CROP-seq	NCOR1
0.747346	MCF10A_untreated	updated-CROP-seq	STK11
0.559596	MCF10A_untreated	updated-CROP-seq	NF1
0.62363	MCF10A_untreated	updated-CROP-seq	RAD51
0.808596	MCF10A_untreated	updated-CROP-seq	TP53
0.758657	MCF10A_untreated	updated-CROP-seq	BAP1
0.587263	MCF10A_untreated	updated-CROP-seq	RUNX1
0.639116	MCF10A_untreated	updated-CROP-seq	BRCA2
1	MCF10A_untreated	updated-CROP-seq	CDKN2A
0.243779	MCF10A_untreated	updated-CROP-seq	BID
0.694275	MCF10A_untreated	updated-CROP-seq	ATM
0.999826	MCF10A_untreated	updated-CROP-seq	PTPRD
0.876631	MCF10A_untreated	updated-CROP-seq	KMT2D
0.47677	MCF10A_untreated	updated-CROP-seq	PTEN
0.806334	MCF10A_untreated	updated-CROP-seq	ARID1B
0.633374	MCF10A_untreated	updated-CROP-seq	ARID1A
0.842527	MCF10A_untreated	updated-CROP-seq	CDKN1B
0.627458	MCF10A_untreated	updated-CROP-seq	BRCA1
0.62189	MCF10A_untreated	updated-CROP-seq	MLH1
0.543414	MCF10A_untreated	updated-CROP-seq	CTCF
0.680529	MCF10A_untreated	updated-CROP-seq	APC
0.988516	MCF10A_untreated	updated-CROP-seq	PTPN22
0.500087	MCF10A_untreated	updated-CROP-seq	RB1
0.585349	MCF10A_untreated	updated-CROP-seq	CASP8
0.476074	MCF10A_untreated	updated-CROP-seq	SETD2
0.486863	MCF10A_untreated	updated-CROP-seq	CHEK1
