# Supplementary material for: Model-based understanding of single-cell CRISPR screening
Source: Nat Commun. 2019 May 20;10:2233. doi: 10.1038/s41467-019-10216-x (PMC6527552; doi:10.1038/s41467-019-10216-x)
Supplement: Supplementary file 20 — Supplementary Data 17 [file 41467_2019_10216_MOESM20_ESM.xlsx]

## Sheet: Sheet1
Supplementary Data 17 Comparisons of overall perturbation effect ranking with or without imputation/filtering for all the available datasets
Strategy	Similarity	Datasets
only_filtering	0.374669	BMDC_3hr
only_filtering	0.644344	BMDC_0hr
only_filtering	0.346775	K562_7d
only_filtering	0.49577	K562_13d
only_filtering	0.578617	K562_highMOI
only_filtering	0.559391	K562_cycle
only_filtering	0.984021	K562_pilot
only_filtering	0.990944	K562_epistasis
only_filtering	0.953783	K562_UPR
only_filtering	0.691609	Myeloid
only_filtering	0.669388	Jurkat_stimulated
only_filtering	0.117693	Jurkat_unstimulated
only_filtering	0.931306	MCF10A_doxorubin
only_filtering	0.633707	MCF10A_untreated
only_impu	0.294173	BMDC_3hr
only_impu	0.504432	BMDC_0hr
only_impu	-0.0214326	K562_7d
only_impu	0.676603	K562_13d
only_impu	0.68484	K562_highMOI
only_impu	0.875779	K562_cycle
only_impu	0.997317	K562_pilot
only_impu	0.996401	K562_epistasis
only_impu	0.980029	K562_UPR
only_impu	0.502596	Myeloid
only_impu	0.650131	Jurkat_stimulated
only_impu	0.227695	Jurkat_unstimulated
only_impu	0.93145	MCF10A_doxorubin
only_impu	0.941873	MCF10A_untreated
impu_and_filtering	0.252566	BMDC_3hr
impu_and_filtering	0.242375	BMDC_0hr
impu_and_filtering	0.346148	K562_7d
impu_and_filtering	0.141951	K562_13d
impu_and_filtering	0.148557	K562_highMOI
impu_and_filtering	0.682396	K562_cycle
impu_and_filtering	0.946753	K562_pilot
impu_and_filtering	0.99716	K562_epistasis
impu_and_filtering	0.947465	K562_UPR
impu_and_filtering	0.622491	Myeloid
impu_and_filtering	0.518011	Jurkat_stimulated
impu_and_filtering	0.590112	Jurkat_unstimulated
impu_and_filtering	0.927764	MCF10A_doxorubin
impu_and_filtering	0.571113	MCF10A_untreated
